# Supplementary material for: Formation of functional super-helical assemblies by constrained single heptad repeat
Source: Nat Commun. 2015 Oct 15;6:8615. doi: 10.1038/ncomms9615 (PMC4634320; doi:10.1038/ncomms9615)
Supplement: Supplementary Data 1 — Crystal information file [file ncomms9615-s2.cif]

 
data_ug6
 
_audit_creation_method            SHELXL-2013
_chemical_name_systematic
;
 ?
;
_chemical_name_common             ?
_chemical_melting_point           ?
_chemical_formula_moiety          
 '2(C36 H51 N7 O10), 9(H2 O), 2.4(O)'
_chemical_formula_sum
 'C72 H120 N14 O31.40' 
_chemical_formula_weight          1684.21

loop_
 _atom_type_symbol
 _atom_type_description
 _atom_type_scat_dispersion_real
 _atom_type_scat_dispersion_imag
 _atom_type_scat_source
 'C'  'C'   0.0033   0.0016
 'International Tables Vol C Tables 4.2.6.8 and 6.1.1.4'
 'H'  'H'   0.0000   0.0000
 'International Tables Vol C Tables 4.2.6.8 and 6.1.1.4'
 'N'  'N'   0.0061   0.0033
 'International Tables Vol C Tables 4.2.6.8 and 6.1.1.4'
 'O'  'O'   0.0106   0.0060
 'International Tables Vol C Tables 4.2.6.8 and 6.1.1.4'
 
_space_group_crystal_system       monoclinic
_space_group_IT_number            4
_space_group_name_H-M_alt         'P 21'
_space_group_name_Hall            'P 2yb'
 
_shelx_space_group_comment
;
The symmetry employed for this shelxl refinement is uniquely defined
by the following loop, which should always be used as a source of
symmetry information in preference to the above space-group names.
They are only intended as comments.
;
 
loop_
 _space_group_symop_operation_xyz
 'x, y, z'
 '-x, y+1/2, -z'
 
_cell_length_a                    8.9071(2)
_cell_length_b                    39.9588(10)
_cell_length_c                    13.1061(4)
_cell_angle_alpha                 90
_cell_angle_beta                  109.2260(10)
_cell_angle_gamma                 90
_cell_volume                      4404.5(2)
_cell_formula_units_Z             2
_cell_measurement_temperature     110(2)
_cell_measurement_reflns_used     130 
_cell_measurement_theta_min       1.646 
_cell_measurement_theta_max       25.999 
 
_exptl_crystal_description        'needle' 
_exptl_crystal_colour             'colourless' 
_exptl_crystal_density_meas       ? 
_exptl_crystal_density_method     'not measured'              
_exptl_crystal_density_diffrn     1.270          
_exptl_crystal_F_000              1802.4
_exptl_transmission_factor_min    0.953                                             
_exptl_transmission_factor_max    0.983                                             
_exptl_crystal_size_max           0.491
_exptl_crystal_size_mid           0.283
_exptl_crystal_size_min           0.172
_exptl_absorpt_coefficient_mu     0.100
_shelx_estimated_absorpt_T_min    0.953
_shelx_estimated_absorpt_T_max    0.983
_exptl_absorpt_correction_type    'multi-scan'
_exptl_absorpt_correction_T_min   ? 
_exptl_absorpt_correction_T_max   ?
_exptl_absorpt_process_details    'Sadabs, Bruker-AXS'
 
_exptl_special_details
;
 ?
;
 
_diffrn_ambient_temperature       110(2)
_diffrn_radiation_wavelength      0.71073
_diffrn_radiation_type            MoK\a
_diffrn_source                    'fine-focus sealed tube'
_diffrn_measurement_device_type   'ApexDuo, Bruker-AXS'  
_diffrn_measurement_method        '0.5 deg. \f and \w scans'  
_diffrn_detector_area_resol_mean  1.75 
_diffrn_reflns_number             36591
_diffrn_reflns_av_unetI/netI      0.0364
_diffrn_reflns_av_R_equivalents   0.0341
_diffrn_reflns_limit_h_min        -10
_diffrn_reflns_limit_h_max        10
_diffrn_reflns_limit_k_min        -49
_diffrn_reflns_limit_k_max        49
_diffrn_reflns_limit_l_min        -16
_diffrn_reflns_limit_l_max        15
_diffrn_reflns_theta_min          1.646
_diffrn_reflns_theta_max          25.999
_diffrn_reflns_theta_full         25.242
_diffrn_measured_fraction_theta_max   0.998
_diffrn_measured_fraction_theta_full  0.998
_diffrn_reflns_Laue_measured_fraction_max    0.998
_diffrn_reflns_Laue_measured_fraction_full   0.998
_diffrn_reflns_point_group_measured_fraction_max   0.998
_diffrn_reflns_point_group_measured_fraction_full  0.998
_reflns_number_total              15958
_reflns_number_gt                 15629
_reflns_threshold_expression      'I > 2\s(I)'
_reflns_Friedel_coverage          0.970
_reflns_Friedel_fraction_max      0.999
_reflns_Friedel_fraction_full     0.998
 
_reflns_special_details
;
 Reflections were merged by SHELXL according to the crystal
 class for the calculation of statistics and refinement.
 
 _reflns_Friedel_fraction is defined as the number of unique
 Friedel pairs measured divided by the number that would be
 possible theoretically, ignoring centric projections and
 systematic absences.
;
 
_computing_data_collection        ?
_computing_cell_refinement        ?
_computing_data_reduction         ?
_computing_structure_solution     ?
_computing_structure_refinement   'SHELXL-2013 (Sheldrick, 2013)'
_computing_molecular_graphics     ?
_computing_publication_material   ?
 
_refine_special_details
;
 Refined as a 2-component inversion twin.

 Refinement of F^2^ against ALL reflections.  The weighted R-factor wR and 
 goodness of fit S are based on F^2^, conventional R-factors R are based 
 on F, with F set to zero for negative F^2^. The threshold expression of 
 F^2^ > 2sigma(F^2^) is used only for calculating R-factors(gt) etc. and is 
 not relevant to the choice of reflections for refinement.  R-factors based 
 on F^2^ are statistically about twice as large as those based on F, and R- 
 factors based on ALL data will be even larger. 

;

# start Validation Reply Form
_vrf_PLAT306_ug6
;
PROBLEM: Isolated Oxygen Atom (H-atoms Missing ?) .......       O128 Check 
RESPONSE: The hydrogen atoms associated with the oxygen are disordered.
;
_vrf_PLAT420_ug6
;
PROBLEM: D-H Without Acceptor       O119   -   H121   ...     Please Check 
RESPONSE: The water solvent molecules are disordered.
;
# end Validation Reply Form

_refine_ls_structure_factor_coef  Fsqd
_refine_ls_matrix_type            fullcycle
_refine_ls_weighting_scheme       calc
_refine_ls_weighting_details
'w=1/[\s^2^(Fo^2^)+(0.0545P)^2^+2.4100P] where P=(Fo^2^+2Fc^2^)/3'
_atom_sites_solution_primary      direct
_atom_sites_solution_secondary    difmap 
_atom_sites_solution_hydrogens    mixed
_refine_ls_hydrogen_treatment     mixed
_refine_ls_extinction_method      none
_refine_ls_extinction_coef        .
_refine_ls_abs_structure_details
;
 Refined as an inversion twin.
;
_refine_ls_abs_structure_Flack    0.20(07)
_chemical_absolute_configuration  unk
_refine_ls_number_reflns          15958
_refine_ls_number_parameters      1135
_refine_ls_number_restraints      1
_refine_ls_R_factor_all           0.0428
_refine_ls_R_factor_gt            0.0419
_refine_ls_wR_factor_ref          0.1113
_refine_ls_wR_factor_gt           0.1105
_refine_ls_goodness_of_fit_ref    1.074
_refine_ls_restrained_S_all       1.074
_refine_ls_shift/su_max           0.060
_refine_ls_shift/su_mean          0.001
 
loop_
 _atom_site_label
 _atom_site_type_symbol
 _atom_site_fract_x
 _atom_site_fract_y
 _atom_site_fract_z
 _atom_site_U_iso_or_equiv
 _atom_site_adp_type
 _atom_site_occupancy
 _atom_site_site_symmetry_order  
 _atom_site_calc_flag
 _atom_site_refinement_flags_posn
 _atom_site_refinement_flags_adp
 _atom_site_refinement_flags_occupancy
 _atom_site_disorder_assembly
 _atom_site_disorder_group
O1 O 0.0154(3) 0.17014(7) 0.59883(19) 0.0267(5) Uani 1 1 d . . . . .
H1 H -0.031(5) 0.1529(13) 0.6116(11) 0.040 Uiso 1 1 calc R U . . .
C2 C -0.0484(4) 0.17841(9) 0.4882(3) 0.0237(7) Uani 1 1 d . . . . .
H2A H -0.1390 0.1940 0.4762 0.028 Uiso 1 1 calc R U . . .
H2B H -0.0874 0.1580 0.4450 0.028 Uiso 1 1 calc R U . . .
C3 C 0.0813(4) 0.19477(8) 0.4536(2) 0.0185(6) Uani 1 1 d . . . . .
H3 H 0.0360 0.2004 0.3750 0.022 Uiso 1 1 calc R U . . .
N4 N 0.2136(3) 0.17089(7) 0.4685(2) 0.0217(6) Uani 1 1 d . . . . .
H4A H 0.1760 0.1519 0.4304 0.032 Uiso 1 1 calc R U . . .
H4B H 0.2572 0.1658 0.5399 0.032 Uiso 1 1 calc R U . . .
H4C H 0.2888 0.1803 0.4445 0.032 Uiso 1 1 calc R U . . .
C5 C 0.1493(4) 0.22712(8) 0.5162(2) 0.0166(6) Uani 1 1 d . . . . .
O6 O 0.2831(3) 0.22798(6) 0.58230(17) 0.0197(5) Uani 1 1 d . . . . .
N7 N 0.0478(3) 0.25286(7) 0.4921(2) 0.0184(5) Uani 1 1 d . . . . .
H7 H -0.0521 0.2490 0.4537 0.022 Uiso 1 1 calc R U . . .
C8 C 0.0960(4) 0.28755(8) 0.5272(2) 0.0179(6) Uani 1 1 d . . . . .
C9 C 0.2033(4) 0.30104(9) 0.4675(3) 0.0237(7) Uani 1 1 d . . . . .
H9A H 0.1474 0.3001 0.3895 0.036 Uiso 1 1 calc R U . . .
H9B H 0.3001 0.2875 0.4855 0.036 Uiso 1 1 calc R U . . .
H9C H 0.2316 0.3243 0.4891 0.036 Uiso 1 1 calc R U . . .
C10 C -0.0564(4) 0.30861(9) 0.5007(3) 0.0240(7) Uani 1 1 d . . . . .
H10A H -0.0285 0.3318 0.5233 0.036 Uiso 1 1 calc R U . . .
H10B H -0.1247 0.2995 0.5393 0.036 Uiso 1 1 calc R U . . .
H10C H -0.1130 0.3079 0.4227 0.036 Uiso 1 1 calc R U . . .
C11 C 0.1818(4) 0.28950(8) 0.6499(2) 0.0152(6) Uani 1 1 d . . . . .
O12 O 0.2979(3) 0.30781(6) 0.68609(18) 0.0213(5) Uani 1 1 d . . . . .
N13 N 0.1159(3) 0.27242(7) 0.71155(19) 0.0146(5) Uani 1 1 d . . . . .
H13 H 0.0368 0.2587 0.6805 0.018 Uiso 1 1 calc R U . . .
C14 C 0.1707(4) 0.27574(8) 0.8286(2) 0.0158(6) Uani 1 1 d . . . . .
H14 H 0.2304 0.2973 0.8461 0.019 Uiso 1 1 calc R U . . .
C15 C 0.0304(4) 0.27851(9) 0.8723(3) 0.0205(7) Uani 1 1 d . . . . .
H15A H -0.0285 0.2571 0.8604 0.025 Uiso 1 1 calc R U . . .
H15B H 0.0717 0.2828 0.9510 0.025 Uiso 1 1 calc R U . . .
C16 C -0.0809(4) 0.30634(9) 0.8170(3) 0.0249(7) Uani 1 1 d . . . . .
C17 C -0.2236(5) 0.30092(10) 0.7411(3) 0.0330(8) Uani 1 1 d . . . . .
H17 H -0.2580 0.2785 0.7239 0.040 Uiso 1 1 calc R U . . .
C18 C -0.3229(4) 0.32679(10) 0.6866(3) 0.0293(8) Uani 1 1 d . . . . .
H18 H -0.4309 0.3218 0.6475 0.035 Uiso 1 1 calc R U . A 1
C19A C -0.2741(9) 0.3574(2) 0.6871(7) 0.0272(17) Uani 0.45 1 d . . P B 1
H19A H -0.3441 0.3744 0.6482 0.033 Uiso 0.45 1 calc R U P B 1
C20A C -0.1172(10) 0.36452(19) 0.7458(7) 0.0280(17) Uani 0.45 1 d . . P B 1
H20A H -0.0758 0.3864 0.7440 0.034 Uiso 0.45 1 calc R U P B 1
C21A C -0.0203(9) 0.3394(2) 0.8075(6) 0.0242(16) Uani 0.45 1 d . . P B 1
H21A H 0.0886 0.3441 0.8444 0.029 Uiso 0.45 1 calc R U P B 1
C19B C -0.2843(9) 0.3590(2) 0.7315(7) 0.0395(18) Uani 0.55 1 d . . P B 2
H19B H -0.3502 0.3774 0.6988 0.047 Uiso 0.55 1 calc R U P B 2
C20B C -0.0549(8) 0.33787(18) 0.8679(6) 0.0323(15) Uani 0.55 1 d . . P B 2
H20B H 0.0299 0.3410 0.9337 0.039 Uiso 0.55 1 calc R U P B 2
C21B C -0.1552(10) 0.36433(18) 0.8204(8) 0.044(2) Uani 0.55 1 d . . P B 2
H21B H -0.1332 0.3862 0.8503 0.053 Uiso 0.55 1 calc R U P B 2
C22 C 0.2865(3) 0.24814(8) 0.8855(2) 0.0148(6) Uani 1 1 d . . . . .
O23 O 0.3034(3) 0.24026(6) 0.97934(17) 0.0209(5) Uani 1 1 d . . . . .
N24 N 0.3746(3) 0.23471(7) 0.8299(2) 0.0163(5) Uani 1 1 d . . . . .
H24 H 0.3664 0.2425 0.7655 0.020 Uiso 1 1 calc R U . . .
C25 C 0.4832(4) 0.20727(8) 0.8759(3) 0.0185(6) Uani 1 1 d . . . . .
H25 H 0.4182 0.1879 0.8856 0.022 Uiso 1 1 calc R U . . .
C26 C 0.5685(4) 0.19636(9) 0.7973(3) 0.0251(7) Uani 1 1 d . . . . .
H26A H 0.6347 0.1764 0.8260 0.030 Uiso 1 1 calc R U . . .
H26B H 0.4895 0.1904 0.7267 0.030 Uiso 1 1 calc R U . . .
O27 O 0.6650(4) 0.22281(8) 0.7842(3) 0.0426(7) Uani 1 1 d . . . . .
H27 H 0.7197 0.2188 0.7409 0.044(13) Uiso 1 1 d R . . . .
C28 C 0.6054(4) 0.21514(8) 0.9859(3) 0.0172(6) Uani 1 1 d . . . . .
O29 O 0.6498(3) 0.19173(6) 1.05007(18) 0.0219(5) Uani 1 1 d . . . . .
N30 N 0.6607(3) 0.24633(7) 1.0065(2) 0.0168(5) Uani 1 1 d . . . . .
H30 H 0.6260 0.2619 0.9567 0.020 Uiso 1 1 calc R U . . .
C31 C 0.7791(4) 0.25509(8) 1.1114(3) 0.0200(7) Uani 1 1 d . . . . .
C32 C 0.8065(4) 0.29307(9) 1.1136(3) 0.0285(8) Uani 1 1 d . . . . .
H32A H 0.8442 0.2994 1.0540 0.043 Uiso 1 1 calc R U . . .
H32B H 0.8863 0.2994 1.1825 0.043 Uiso 1 1 calc R U . . .
H32C H 0.7065 0.3047 1.1058 0.043 Uiso 1 1 calc R U . . .
C33 C 0.9361(2) 0.23671(6) 1.12829(17) 0.0276(8) Uani 1 1 d . . . . .
H33A H 0.9180 0.2125 1.1271 0.041 Uiso 1 1 calc R U . . .
H33B H 1.0130 0.2431 1.1982 0.041 Uiso 1 1 calc R U . . .
H33C H 0.9781 0.2427 1.0704 0.041 Uiso 1 1 calc R U . . .
C34 C 0.71411(16) 0.24706(4) 1.20391(11) 0.0177(6) Uani 1 1 d R . . . .
O35 O 0.80702(16) 0.24264(4) 1.29649(12) 0.0270(5) Uani 1 1 d R . . . .
N36 N 0.55589(16) 0.24739(4) 1.17925(14) 0.0154(5) Uani 1 1 d R . . . .
H36 H 0.4968 0.2499 1.1111 0.018 Uiso 1 1 calc R U . . .
C37 C 0.4775(4) 0.24387(8) 1.2593(2) 0.0169(6) Uani 1 1 d . . . . .
H37 H 0.5584 0.2471 1.3324 0.020 Uiso 1 1 calc R U . . .
C38 C 0.3497(4) 0.27114(8) 1.2422(3) 0.0209(7) Uani 1 1 d . . . . .
H38A H 0.2692 0.2685 1.1697 0.025 Uiso 1 1 calc R U . . .
H38B H 0.2954 0.2684 1.2966 0.025 Uiso 1 1 calc R U . . .
C39 C 0.4212(3) 0.30607(5) 1.25192(18) 0.0234(7) Uani 1 1 d G . . . .
C40 C 0.5113(3) 0.31837(5) 1.35269(15) 0.0259(7) Uani 1 1 d G . . . .
H40 H 0.5264 0.3052 1.4156 0.031 Uiso 1 1 calc R U . . .
C41 C 0.5795(3) 0.34999(6) 1.36149(17) 0.0347(9) Uani 1 1 d G . . . .
H41 H 0.6411 0.3584 1.4304 0.042 Uiso 1 1 calc R U . . .
C42 C 0.5575(4) 0.36932(5) 1.2695(2) 0.0530(13) Uani 1 1 d G . . . .
H42 H 0.6040 0.3909 1.2755 0.064 Uiso 1 1 calc R U . . .
C43 C 0.4673(5) 0.35702(7) 1.16874(19) 0.0698(18) Uani 1 1 d G . . . .
H43 H 0.4523 0.3702 1.1059 0.084 Uiso 1 1 calc R U . . .
C44 C 0.3992(4) 0.32540(7) 1.15994(15) 0.0506(13) Uani 1 1 d G . . . .
H44 H 0.3376 0.3170 1.0911 0.061 Uiso 1 1 calc R U . . .
C45 C 0.4001(4) 0.20934(8) 1.2566(2) 0.0168(6) Uani 1 1 d . . . . .
O46 O 0.3290(3) 0.20343(6) 1.32113(18) 0.0227(5) Uani 1 1 d . . . . .
N47 N 0.4136(3) 0.18744(6) 1.1832(2) 0.0163(5) Uani 1 1 d . . . . .
H47 H 0.4714 0.1932 1.1430 0.020 Uiso 1 1 calc R U . . .
C48 C 0.3374(4) 0.15438(8) 1.1656(2) 0.0172(6) Uani 1 1 d . . . . .
C49 C 0.1577(4) 0.15794(8) 1.1368(3) 0.0211(7) Uani 1 1 d . . . . .
H49A H 0.1160 0.1718 1.0720 0.032 Uiso 1 1 calc R U . . .
H49B H 0.1334 0.1685 1.1970 0.032 Uiso 1 1 calc R U . . .
H49C H 0.1081 0.1358 1.1231 0.032 Uiso 1 1 calc R U . . .
C50 C 0.3756(4) 0.13811(8) 1.0716(3) 0.0212(7) Uani 1 1 d . . . . .
H50A H 0.3306 0.1517 1.0063 0.032 Uiso 1 1 calc R U . . .
H50B H 0.3294 0.1156 1.0591 0.032 Uiso 1 1 calc R U . . .
H50C H 0.4911 0.1366 1.0890 0.032 Uiso 1 1 calc R U . . .
C51 C 0.4122(4) 0.13183(8) 1.2667(2) 0.0163(6) Uani 1 1 d . . . . .
O52 O 0.5594(3) 0.13498(6) 1.31476(18) 0.0216(5) Uani 1 1 d . . . . .
O53 O 0.3248(3) 0.11127(6) 1.29141(18) 0.0217(5) Uani 1 1 d . . . . .
O54 O 0.9241(3) 0.54998(7) 0.6178(2) 0.0354(6) Uani 1 1 d . . . . .
H54 H 0.9618 0.5732 0.6427 0.043 Uiso 1 1 d R U . . .
C55 C 0.8538(4) 0.55646(9) 0.5060(3) 0.0277(7) Uani 1 1 d . . . . .
H55A H 0.9040 0.5422 0.4646 0.033 Uiso 1 1 calc R U . . .
H55B H 0.8714 0.5802 0.4909 0.033 Uiso 1 1 calc R U . . .
C56 C 0.6739(4) 0.54921(8) 0.4701(3) 0.0204(7) Uani 1 1 d . . . . .
H56 H 0.6321 0.5468 0.3897 0.025 Uiso 1 1 calc R U . . .
N57 N 0.5854(3) 0.57609(7) 0.5030(2) 0.0216(6) Uani 1 1 d . . . . .
H57A H 0.6312 0.5802 0.5749 0.032 Uiso 1 1 calc R U . . .
H57B H 0.4827 0.5696 0.4895 0.032 Uiso 1 1 calc R U . . .
H57C H 0.5877 0.5950 0.4650 0.032 Uiso 1 1 calc R U . . .
C58 C 0.6491(4) 0.51659(8) 0.5216(2) 0.0170(6) Uani 1 1 d . . . . .
O59 O 0.5815(3) 0.51565(6) 0.58926(17) 0.0198(5) Uani 1 1 d . . . . .
N60 N 0.7159(3) 0.48991(7) 0.4913(2) 0.0214(6) Uani 1 1 d . . . . .
H60 H 0.7658 0.4928 0.4442 0.026 Uiso 1 1 calc R U . . .
C61 C 0.7091(4) 0.45634(8) 0.5336(3) 0.0210(7) Uani 1 1 d . . . . .
C62 C 0.8258(5) 0.43400(10) 0.4998(3) 0.0290(8) Uani 1 1 d . . . . .
H62A H 0.9298 0.4450 0.5194 0.043 Uiso 1 1 calc R U . . .
H62B H 0.7850 0.4304 0.4215 0.043 Uiso 1 1 calc R U . . .
H62C H 0.8368 0.4124 0.5371 0.043 Uiso 1 1 calc R U . . .
C63 C 0.5416(4) 0.44179(9) 0.4892(3) 0.0273(7) Uani 1 1 d . . . . .
H63A H 0.5410 0.4191 0.5178 0.041 Uiso 1 1 calc R U . . .
H63B H 0.5082 0.4409 0.4102 0.041 Uiso 1 1 calc R U . . .
H63C H 0.4679 0.4560 0.5113 0.041 Uiso 1 1 calc R U . . .
C64 C 0.7666(4) 0.45650(8) 0.6581(2) 0.0178(6) Uani 1 1 d . . . . .
O65 O 0.7090(3) 0.43675(6) 0.70555(18) 0.0235(5) Uani 1 1 d . . . . .
N66 N 0.8873(3) 0.47728(7) 0.7088(2) 0.0169(5) Uani 1 1 d . . . . .
H66 H 0.9201 0.4919 0.6707 0.020 Uiso 1 1 calc R U . . .
C67 C 0.9649(4) 0.47598(8) 0.8258(2) 0.0156(6) Uani 1 1 d . . . . .
H67 H 0.9376 0.4539 0.8507 0.019 Uiso 1 1 calc R U . . .
C68 C 1.1455(4) 0.47718(9) 0.8556(3) 0.0219(7) Uani 1 1 d . . . . .
H68A H 1.1757 0.4972 0.8225 0.026 Uiso 1 1 calc R U . . .
H68B H 1.1938 0.4792 0.9350 0.026 Uiso 1 1 calc R U . . .
C69 C 1.2110(3) 0.44610(5) 0.81782(17) 0.0200(6) Uani 1 1 d G . . . .
C70 C 1.2443(3) 0.41775(6) 0.88291(16) 0.0346(9) Uani 1 1 d G . . . .
H70 H 1.2300 0.4182 0.9516 0.041 Uiso 1 1 calc R U . . .
C71 C 1.2984(4) 0.38882(5) 0.8475(2) 0.0445(11) Uani 1 1 d G . . . .
H71 H 1.3211 0.3694 0.8920 0.053 Uiso 1 1 calc R U . . .
C72 C 1.3192(3) 0.38823(5) 0.7469(2) 0.0371(9) Uani 1 1 d G . . . .
H72 H 1.3562 0.3685 0.7227 0.045 Uiso 1 1 calc R U . . .
C73 C 1.2859(3) 0.41657(6) 0.68185(16) 0.0289(8) Uani 1 1 d G . . . .
H73 H 1.3002 0.4162 0.6131 0.035 Uiso 1 1 calc R U . . .
C74 C 1.2318(3) 0.44551(5) 0.71729(16) 0.0238(7) Uani 1 1 d G . . . .
H74 H 1.2091 0.4649 0.6728 0.029 Uiso 1 1 calc R U . . .
C75 C 0.9036(4) 0.50319(8) 0.8854(2) 0.0153(6) Uani 1 1 d . . . . .
O76 O 0.9828(3) 0.51090(6) 0.97852(17) 0.0205(5) Uani 1 1 d . . . . .
N77 N 0.7597(3) 0.51560(6) 0.8339(2) 0.0151(5) Uani 1 1 d . . . . .
H77 H 0.7046 0.5077 0.7698 0.018 Uiso 1 1 calc R U . . .
C78 C 0.6916(4) 0.54201(8) 0.8820(2) 0.0155(6) Uani 1 1 d . . . . .
H78 H 0.7559 0.5628 0.8853 0.019 Uiso 1 1 calc R U . . .
C79 C 0.5219(4) 0.54933(8) 0.8098(3) 0.0188(6) Uani 1 1 d . . . . .
H79A H 0.4761 0.5674 0.8421 0.023 Uiso 1 1 calc R U . . .
H79B H 0.5220 0.5569 0.7379 0.023 Uiso 1 1 calc R U . . .
O80 O 0.4285(3) 0.51989(7) 0.79843(19) 0.0285(6) Uani 1 1 d . . . . .
H80 H 0.3647 0.5189 0.7336 0.034 Uiso 1 1 d R U . . .
C81 C 0.6950(3) 0.53406(8) 0.9963(2) 0.0156(6) Uani 1 1 d . . . . .
O82 O 0.7232(3) 0.55710(6) 1.06325(17) 0.0201(5) Uani 1 1 d . . . . .
N83 N 0.6654(3) 0.50260(7) 1.01941(19) 0.0162(5) Uani 1 1 d . . . . .
H83 H 0.6526 0.4871 0.9697 0.019 Uiso 1 1 calc R U . . .
C84 C 0.6532(4) 0.49306(9) 1.1253(3) 0.0216(7) Uani 1 1 d . . . . .
C85 C 0.5171(4) 0.51187(12) 1.1463(3) 0.0331(9) Uani 1 1 d . . . . .
H85A H 0.5026 0.5034 1.2126 0.050 Uiso 1 1 calc R U . . .
H85B H 0.4189 0.5085 1.0853 0.050 Uiso 1 1 calc R U . . .
H85C H 0.5422 0.5358 1.1545 0.050 Uiso 1 1 calc R U . . .
C86 C 0.6261(5) 0.45536(10) 1.1250(3) 0.0352(9) Uani 1 1 d . . . . .
H86A H 0.7137 0.4437 1.1104 0.053 Uiso 1 1 calc R U . . .
H86B H 0.5256 0.4497 1.0688 0.053 Uiso 1 1 calc R U . . .
H86C H 0.6215 0.4484 1.1956 0.053 Uiso 1 1 calc R U . . .
C87 C 0.8105(4) 0.50000(8) 1.2169(2) 0.0176(6) Uani 1 1 d . . . . .
O88 O 0.8110(3) 0.50119(7) 1.31067(18) 0.0280(6) Uani 1 1 d . . . . .
N89 N 0.9424(3) 0.50224(6) 1.19043(19) 0.0146(5) Uani 1 1 d . . . . .
H89 H 0.9341 0.5022 1.1217 0.018 Uiso 1 1 calc R U . . .
C90 C 1.0990(4) 0.50482(8) 1.2711(2) 0.0155(6) Uani 1 1 d . . . . .
H90 H 1.0874 0.5009 1.3435 0.019 Uiso 1 1 calc R U . . .
C91 C 1.2076(4) 0.47726(8) 1.2526(3) 0.0227(7) Uani 1 1 d . . . . .
H91A H 1.2213 0.4807 1.1814 0.027 Uiso 1 1 calc R U . . .
H91B H 1.3136 0.4790 1.3088 0.027 Uiso 1 1 calc R U . . .
C92 C 1.1397(3) 0.44253(5) 1.2564(2) 0.0272(7) Uani 1 1 d G . . . .
C93 C 1.0804(5) 0.42378(7) 1.16235(18) 0.0590(14) Uani 1 1 d G . . . .
H93 H 1.0845 0.4324 1.0958 0.071 Uiso 1 1 calc R U . . .
C94 C 1.0151(5) 0.39237(7) 1.1656(2) 0.0773(19) Uani 1 1 d G . . . .
H94 H 0.9746 0.3796 1.1013 0.093 Uiso 1 1 calc R U . . .
C95 C 1.0092(5) 0.37970(6) 1.2630(3) 0.0628(15) Uani 1 1 d G . . . .
H95 H 0.9645 0.3582 1.2652 0.075 Uiso 1 1 calc R U . . .
C96 C 1.0685(4) 0.39845(6) 1.3571(2) 0.0432(10) Uani 1 1 d G . . . .
H96 H 1.0644 0.3898 1.4236 0.052 Uiso 1 1 calc R U . . .
C97 C 1.1338(3) 0.42986(6) 1.35381(17) 0.0330(8) Uani 1 1 d G . . . .
H97 H 1.1743 0.4427 1.4181 0.040 Uiso 1 1 calc R U . . .
C98 C 1.1770(4) 0.53907(8) 1.2737(2) 0.0169(6) Uani 1 1 d . . . . .
O99 O 1.3072(3) 0.54475(6) 1.34306(18) 0.0232(5) Uani 1 1 d . . . . .
N100 N 1.0999(3) 0.56140(6) 1.1991(2) 0.0155(5) Uani 1 1 d . . . . .
H100 H 1.0055 0.5560 1.1542 0.019 Uiso 1 1 calc R U . . .
C101 C 1.1639(4) 0.59427(8) 1.1883(2) 0.0174(6) Uani 1 1 d . . . . .
C102 C 1.3124(4) 0.59091(9) 1.1548(3) 0.0247(7) Uani 1 1 d . . . . .
H103 H 1.3981 0.5806 1.2138 0.037 Uiso 1 1 calc R U . . .
H104 H 1.3459 0.6131 1.1391 0.037 Uiso 1 1 calc R U . . .
H105 H 1.2882 0.5768 1.0902 0.037 Uiso 1 1 calc R U . . .
C106 C 1.0351(4) 0.61297(9) 1.0992(3) 0.0259(7) Uani 1 1 d . . . . .
H107 H 0.9399 0.6154 1.1204 0.039 Uiso 1 1 calc R U . . .
H108 H 1.0084 0.6003 1.0316 0.039 Uiso 1 1 calc R U . . .
H109 H 1.0747 0.6351 1.0887 0.039 Uiso 1 1 calc R U . . .
C110 C 1.1925(4) 0.61467(8) 1.2928(2) 0.0169(6) Uani 1 1 d . . . . .
O111 O 1.0919(3) 0.61174(6) 1.34164(18) 0.0200(5) Uani 1 1 d . . . . .
O112 O 1.3080(3) 0.63405(7) 1.3197(2) 0.0266(5) Uani 1 1 d . . . . .
O113 O -0.0536(3) 0.61678(7) 0.6713(2) 0.0297(6) Uani 1 1 d . . . . .
H114 H 0.0457 0.6261 0.7210 0.036 Uiso 1 1 d G U . . .
H115 H -0.1253 0.6149 0.7196 0.036 Uiso 1 1 d G U . . .
O116 O 0.2022(3) 0.65272(9) 0.7670(3) 0.0451(9) Uani 1 1 d . . . . .
H117 H 0.2722 0.6478 0.7443 0.054 Uiso 1 1 d G U . . .
H118 H 0.2414 0.6609 0.8218 0.054 Uiso 1 1 d G U . . .
O119 O 0.5306(4) 0.30928(8) 0.8946(3) 0.0386(7) Uani 1 1 d . . . . .
H120 H 0.4827 0.3089 0.8337 0.046 Uiso 1 1 d G U . . .
H121 H 0.5771 0.3240 0.9042 0.046 Uiso 1 1 d G U . . .
O122 O 0.7157(8) 0.36771(16) 0.9407(5) 0.0307(14) Uani 0.4 1 d . . P . .
O125 O 0.5808(4) 0.24029(8) 0.5378(3) 0.0424(7) Uani 1 1 d . . . . .
H126 H 0.5588 0.2218 0.5135 0.051 Uiso 1 1 d G U . . .
H127 H 0.4940 0.2417 0.5595 0.051 Uiso 1 1 d G U . . .
O128 O 0.2432(4) 0.51699(8) 0.5786(3) 0.0468(8) Uani 1 1 d . . . . .
O131 O 0.4253(3) 0.67255(7) 0.4981(2) 0.0321(6) Uani 1 1 d . . . . .
H132 H 0.4164 0.6632 0.5556 0.038 Uiso 1 1 d G U . . .
H133 H 0.3812 0.6557 0.4478 0.038 Uiso 1 1 d G U . . .
O134 O 0.6234(3) 0.62729(6) 0.36565(19) 0.0243(5) Uani 1 1 d . . . . .
H135 H 0.5097 0.6274 0.3277 0.029 Uiso 1 1 d G U . . .
H136 H 0.6698 0.6174 0.3139 0.029 Uiso 1 1 d G U . . .
O137 O 0.7776(3) 0.58996(8) 0.2626(2) 0.0356(7) Uani 1 1 d . . . . .
H138 H 0.7609 0.5778 0.2016 0.043 Uiso 1 1 d G U . . .
H139 H 0.8789 0.5955 0.2863 0.043 Uiso 1 1 d G U . . .
O140 O 0.2800(4) 0.58472(7) 0.5438(2) 0.0321(6) Uani 1 1 d . . . . .
H141 H 0.3259 0.6019 0.5889 0.038 Uiso 1 1 d G U . . .
H142 H 0.2242 0.5942 0.4940 0.038 Uiso 1 1 d G U . . .
O143 O 0.6360(4) 0.44016(7) 0.8926(2) 0.0343(6) Uani 1 1 d . . . . .
H144 H 0.6526 0.4398 0.8319 0.041 Uiso 1 1 d G U . . .
H145 H 0.5561 0.4330 0.8752 0.041 Uiso 1 1 d G U . . .
O146 O 0.8721(4) 0.22283(10) 0.6747(3) 0.0313(8) Uani 0.7 1 d . . P C 1
O147 O 0.0309(10) 0.7132(2) 0.2604(8) 0.0315(19) Uani 0.3 1 d . . P D 2
 
loop_
 _atom_site_aniso_label
 _atom_site_aniso_U_11
 _atom_site_aniso_U_22
 _atom_site_aniso_U_33
 _atom_site_aniso_U_23
 _atom_site_aniso_U_13
 _atom_site_aniso_U_12
O1 0.0285(13) 0.0320(14) 0.0217(12) -0.0014(10) 0.0108(10) -0.0104(11)
C2 0.0221(16) 0.0197(16) 0.0283(17) -0.0038(13) 0.0072(14) -0.0020(13)
C3 0.0229(16) 0.0166(15) 0.0159(14) 0.0013(12) 0.0063(13) 0.0021(13)
N4 0.0304(15) 0.0160(13) 0.0251(14) 0.0024(11) 0.0179(12) 0.0013(12)
C5 0.0220(15) 0.0174(15) 0.0131(14) 0.0004(12) 0.0094(12) 0.0008(13)
O6 0.0187(11) 0.0254(12) 0.0140(10) 0.0020(9) 0.0042(9) 0.0046(9)
N7 0.0182(13) 0.0184(13) 0.0157(12) -0.0010(10) 0.0015(10) 0.0019(11)
C8 0.0217(16) 0.0155(15) 0.0155(14) 0.0009(12) 0.0048(12) 0.0033(13)
C9 0.0339(18) 0.0229(17) 0.0161(15) 0.0027(13) 0.0106(14) 0.0014(14)
C10 0.0265(17) 0.0234(17) 0.0196(15) 0.0029(13) 0.0044(13) 0.0099(14)
C11 0.0155(14) 0.0143(14) 0.0156(14) 0.0009(11) 0.0048(12) 0.0051(12)
O12 0.0210(11) 0.0222(12) 0.0193(11) -0.0005(9) 0.0048(9) -0.0063(10)
N13 0.0129(12) 0.0190(13) 0.0105(11) 0.0004(10) 0.0018(9) 0.0006(10)
C14 0.0168(14) 0.0194(15) 0.0118(13) 0.0004(12) 0.0055(11) -0.0001(12)
C15 0.0197(15) 0.0258(17) 0.0181(15) 0.0018(13) 0.0090(13) 0.0038(13)
C16 0.0193(16) 0.0258(18) 0.0317(18) 0.0014(15) 0.0113(14) 0.0044(14)
C17 0.0312(19) 0.0220(18) 0.038(2) -0.0032(16) 0.0009(16) 0.0019(15)
C18 0.0255(18) 0.032(2) 0.0279(18) 0.0000(15) 0.0055(15) 0.0059(15)
C19A 0.019(4) 0.024(4) 0.037(4) 0.003(3) 0.008(3) 0.010(3)
C20A 0.028(4) 0.013(3) 0.044(5) 0.003(3) 0.013(4) 0.000(3)
C21A 0.013(3) 0.027(4) 0.030(4) -0.008(3) 0.004(3) -0.004(3)
C19B 0.034(4) 0.033(4) 0.056(5) 0.011(4) 0.022(4) 0.014(3)
C20B 0.023(3) 0.030(4) 0.041(4) -0.004(3) 0.006(3) -0.004(3)
C21B 0.043(4) 0.015(3) 0.066(5) -0.009(3) 0.007(4) -0.002(3)
C22 0.0127(14) 0.0154(14) 0.0165(14) -0.0010(12) 0.0048(12) -0.0043(12)
O23 0.0166(11) 0.0303(13) 0.0148(10) 0.0035(9) 0.0038(9) 0.0002(9)
N24 0.0155(12) 0.0190(13) 0.0137(12) 0.0030(10) 0.0038(10) 0.0018(10)
C25 0.0201(15) 0.0138(15) 0.0200(15) 0.0022(12) 0.0044(13) -0.0007(12)
C26 0.0250(17) 0.0194(17) 0.0281(17) -0.0010(14) 0.0051(14) 0.0040(14)
O27 0.0432(16) 0.0364(16) 0.0591(19) -0.0008(14) 0.0314(15) -0.0025(13)
C28 0.0132(14) 0.0180(16) 0.0204(15) 0.0017(12) 0.0054(12) 0.0023(12)
O29 0.0206(11) 0.0195(11) 0.0221(11) 0.0052(9) 0.0022(9) 0.0027(9)
N30 0.0141(12) 0.0188(13) 0.0161(12) 0.0024(10) 0.0033(10) -0.0009(10)
C31 0.0126(14) 0.0244(17) 0.0196(15) 0.0022(13) 0.0006(12) -0.0049(13)
C32 0.0284(18) 0.0237(18) 0.0268(18) 0.0041(14) -0.0001(15) -0.0118(15)
C33 0.0132(15) 0.043(2) 0.0253(17) 0.0063(15) 0.0039(13) -0.0006(14)
C34 0.0166(14) 0.0126(14) 0.0207(15) -0.0008(12) 0.0017(12) -0.0018(12)
O35 0.0197(11) 0.0387(15) 0.0177(11) -0.0005(10) -0.0007(9) 0.0009(11)
N36 0.0156(12) 0.0154(13) 0.0121(11) 0.0008(10) 0.0006(10) -0.0022(10)
C37 0.0203(15) 0.0159(15) 0.0130(13) -0.0003(12) 0.0033(12) -0.0010(12)
C38 0.0209(16) 0.0191(16) 0.0218(15) -0.0035(13) 0.0059(13) 0.0013(13)
C39 0.0246(16) 0.0187(16) 0.0271(17) -0.0015(13) 0.0088(14) 0.0041(14)
C40 0.0289(18) 0.0212(17) 0.0283(17) -0.0030(14) 0.0106(15) -0.0013(14)
C41 0.037(2) 0.0215(18) 0.042(2) -0.0099(16) 0.0085(18) -0.0026(16)
C42 0.073(3) 0.0156(19) 0.056(3) 0.0002(19) 0.002(2) -0.010(2)
C43 0.105(5) 0.031(3) 0.053(3) 0.017(2) -0.001(3) -0.015(3)
C44 0.073(3) 0.026(2) 0.035(2) 0.0045(17) -0.006(2) -0.006(2)
C45 0.0174(14) 0.0166(15) 0.0133(13) 0.0029(12) 0.0010(12) 0.0012(12)
O46 0.0258(12) 0.0237(12) 0.0201(11) 0.0028(9) 0.0095(10) -0.0019(10)
N47 0.0172(12) 0.0149(13) 0.0167(12) 0.0024(10) 0.0054(10) -0.0021(10)
C48 0.0185(15) 0.0145(15) 0.0168(14) 0.0026(12) 0.0034(12) -0.0012(12)
C49 0.0192(16) 0.0186(16) 0.0203(15) 0.0045(13) -0.0005(13) -0.0025(13)
C50 0.0296(17) 0.0149(15) 0.0171(15) -0.0008(12) 0.0049(13) -0.0056(13)
C51 0.0206(15) 0.0143(15) 0.0137(14) 0.0004(11) 0.0052(12) 0.0013(12)
O52 0.0163(11) 0.0260(12) 0.0220(11) 0.0043(9) 0.0053(9) 0.0009(9)
O53 0.0206(11) 0.0200(11) 0.0238(11) 0.0070(9) 0.0065(9) -0.0006(9)
O54 0.0310(14) 0.0314(15) 0.0338(14) -0.0077(12) -0.0029(11) 0.0034(12)
C55 0.0273(18) 0.0257(18) 0.0323(18) -0.0037(15) 0.0129(15) -0.0051(15)
C56 0.0239(16) 0.0240(17) 0.0138(14) -0.0013(12) 0.0068(12) -0.0050(13)
N57 0.0285(15) 0.0183(14) 0.0156(13) 0.0015(11) 0.0041(11) -0.0023(11)
C58 0.0157(14) 0.0229(16) 0.0102(13) 0.0004(12) 0.0015(11) -0.0002(12)
O59 0.0232(11) 0.0207(11) 0.0191(10) 0.0046(9) 0.0122(9) 0.0042(9)
N60 0.0266(14) 0.0271(15) 0.0152(12) 0.0035(11) 0.0133(11) 0.0041(12)
C61 0.0272(17) 0.0206(16) 0.0152(14) -0.0002(12) 0.0071(13) 0.0064(13)
C62 0.0348(19) 0.0298(19) 0.0216(16) -0.0055(15) 0.0085(15) 0.0076(16)
C63 0.0301(18) 0.0264(18) 0.0208(16) -0.0011(14) 0.0021(14) 0.0021(15)
C64 0.0217(15) 0.0164(15) 0.0159(14) -0.0025(12) 0.0071(12) 0.0059(12)
O65 0.0299(13) 0.0231(12) 0.0178(11) -0.0008(9) 0.0084(10) -0.0057(10)
N66 0.0234(13) 0.0169(13) 0.0135(12) 0.0006(10) 0.0102(11) 0.0015(11)
C67 0.0179(15) 0.0183(15) 0.0115(13) -0.0011(11) 0.0060(11) 0.0004(12)
C68 0.0184(15) 0.0234(17) 0.0253(16) -0.0063(13) 0.0093(13) -0.0027(13)
C69 0.0144(14) 0.0231(16) 0.0229(16) -0.0015(13) 0.0070(12) -0.0004(12)
C70 0.042(2) 0.033(2) 0.036(2) 0.0092(17) 0.0238(18) 0.0080(18)
C71 0.053(3) 0.026(2) 0.065(3) 0.014(2) 0.034(2) 0.0128(19)
C72 0.041(2) 0.0202(18) 0.056(3) -0.0031(17) 0.024(2) 0.0032(16)
C73 0.0282(18) 0.0287(19) 0.0334(19) -0.0069(15) 0.0149(16) 0.0004(15)
C74 0.0241(17) 0.0234(17) 0.0279(17) 0.0015(14) 0.0139(14) 0.0019(14)
C75 0.0182(14) 0.0182(15) 0.0128(13) -0.0004(11) 0.0094(12) -0.0021(12)
O76 0.0201(11) 0.0285(13) 0.0145(10) -0.0042(9) 0.0078(9) -0.0019(10)
N77 0.0187(13) 0.0152(12) 0.0135(11) -0.0050(10) 0.0079(10) -0.0014(10)
C78 0.0199(15) 0.0132(14) 0.0167(14) -0.0027(11) 0.0105(12) -0.0019(12)
C79 0.0192(15) 0.0204(16) 0.0180(15) -0.0023(12) 0.0076(13) -0.0006(13)
O80 0.0230(12) 0.0349(14) 0.0234(12) 0.0039(11) 0.0022(10) -0.0119(11)
C81 0.0108(13) 0.0200(16) 0.0164(14) -0.0029(12) 0.0049(11) 0.0004(11)
O82 0.0231(11) 0.0215(12) 0.0160(10) -0.0066(9) 0.0069(9) -0.0007(9)
N83 0.0193(13) 0.0212(13) 0.0102(11) -0.0053(10) 0.0077(10) -0.0072(11)
C84 0.0247(16) 0.0280(18) 0.0159(15) -0.0023(13) 0.0119(13) -0.0081(14)
C85 0.0171(16) 0.063(3) 0.0224(16) -0.0054(17) 0.0107(14) -0.0083(17)
C86 0.052(2) 0.035(2) 0.0217(17) -0.0025(15) 0.0156(17) -0.0260(19)
C87 0.0232(16) 0.0160(15) 0.0154(14) -0.0022(12) 0.0090(12) -0.0037(13)
O88 0.0285(13) 0.0444(15) 0.0153(11) -0.0047(10) 0.0130(10) -0.0077(11)
N89 0.0195(13) 0.0164(12) 0.0096(11) -0.0003(9) 0.0071(10) -0.0015(10)
C90 0.0180(14) 0.0169(15) 0.0127(13) 0.0010(11) 0.0066(12) 0.0006(12)
C91 0.0244(16) 0.0204(16) 0.0271(17) 0.0043(13) 0.0134(14) 0.0038(13)
C92 0.0305(18) 0.0161(16) 0.039(2) 0.0003(15) 0.0177(16) 0.0037(14)
C93 0.102(4) 0.033(2) 0.053(3) -0.015(2) 0.040(3) -0.009(3)
C94 0.125(6) 0.038(3) 0.074(4) -0.029(3) 0.040(4) -0.019(3)
C95 0.083(4) 0.020(2) 0.096(4) -0.005(2) 0.045(4) -0.009(2)
C96 0.049(3) 0.024(2) 0.063(3) 0.011(2) 0.027(2) 0.0024(18)
C97 0.0295(19) 0.0256(19) 0.046(2) 0.0072(17) 0.0147(17) 0.0013(15)
C98 0.0181(15) 0.0183(15) 0.0156(14) -0.0012(12) 0.0075(12) 0.0003(12)
O99 0.0213(12) 0.0259(13) 0.0173(11) -0.0008(9) -0.0004(9) -0.0002(10)
N100 0.0149(12) 0.0139(13) 0.0153(12) -0.0015(10) 0.0019(10) -0.0042(10)
C101 0.0204(15) 0.0167(15) 0.0132(13) 0.0000(12) 0.0028(12) -0.0029(12)
C102 0.0269(17) 0.0245(17) 0.0258(17) -0.0055(14) 0.0130(14) -0.0068(14)
C106 0.0317(18) 0.0224(17) 0.0182(15) 0.0051(13) 0.0010(14) -0.0014(15)
C110 0.0163(14) 0.0149(15) 0.0178(14) -0.0007(12) 0.0031(12) 0.0022(12)
O111 0.0172(11) 0.0214(11) 0.0220(11) -0.0023(9) 0.0073(9) -0.0002(9)
O112 0.0218(12) 0.0318(13) 0.0284(13) -0.0126(11) 0.0112(10) -0.0110(10)
O113 0.0271(13) 0.0327(14) 0.0298(13) -0.0092(11) 0.0100(11) -0.0067(11)
O116 0.0225(14) 0.075(2) 0.0398(17) -0.0351(16) 0.0131(13) -0.0160(14)
O119 0.0369(16) 0.0250(15) 0.0360(15) 0.0058(13) -0.0121(13) -0.0078(12)
O122 0.040(4) 0.023(3) 0.027(3) -0.005(3) 0.009(3) -0.007(3)
O125 0.0302(15) 0.0345(17) 0.0567(19) -0.0030(15) 0.0065(14) -0.0058(13)
O128 0.0533(19) 0.0358(16) 0.0421(16) 0.0094(13) 0.0031(14) -0.0091(14)
O131 0.0401(15) 0.0290(14) 0.0249(13) -0.0054(11) 0.0078(12) -0.0083(12)
O134 0.0222(12) 0.0275(13) 0.0223(12) -0.0005(10) 0.0061(10) -0.0003(10)
O137 0.0221(13) 0.0568(19) 0.0302(14) -0.0248(13) 0.0117(11) -0.0077(13)
O140 0.0446(16) 0.0186(13) 0.0226(13) -0.0011(11) -0.0029(12) 0.0006(12)
O143 0.0451(17) 0.0334(15) 0.0319(14) -0.0024(12) 0.0230(14) -0.0053(13)
O146 0.0317(19) 0.033(2) 0.037(2) -0.0123(16) 0.0219(16) -0.0089(16)
O147 0.023(4) 0.031(5) 0.046(5) 0.006(4) 0.019(4) 0.003(3)
 
_geom_special_details
;
 All esds (except the esd in the dihedral angle between two l.s. planes)
 are estimated using the full covariance matrix.  The cell esds are taken
 into account individually in the estimation of esds in distances, angles
 and torsion angles; correlations between esds in cell parameters are only
 used when they are defined by crystal symmetry.  An approximate (isotropic)
 treatment of cell esds is used for estimating esds involving l.s. planes.
;
 
loop_
 _geom_bond_atom_site_label_1
 _geom_bond_atom_site_label_2
 _geom_bond_distance
 _geom_bond_site_symmetry_2
 _geom_bond_publ_flag
O1 C2 1.411(4) . ?
C2 C3 1.521(5) . ?
C3 N4 1.478(4) . ?
C3 C5 1.544(4) . ?
C5 O6 1.222(4) . ?
C5 N7 1.337(4) . ?
N7 C8 1.479(4) . ?
C8 C9 1.519(5) . ?
C8 C10 1.536(4) . ?
C8 C11 1.539(4) . ?
C11 O12 1.228(4) . ?
C11 N13 1.332(4) . ?
N13 C14 1.455(4) . ?
C14 C22 1.526(4) . ?
C14 C15 1.540(4) . ?
C15 C16 1.507(5) . ?
C16 C17 1.350(5) . ?
C16 C20B 1.408(8) . ?
C16 C21A 1.448(9) . ?
C17 C18 1.394(5) . ?
C18 C19A 1.296(9) . ?
C18 C19B 1.409(9) . ?
C19A C20A 1.386(12) . ?
C20A C21A 1.395(12) . ?
C19B C21B 1.358(12) . ?
C20B C21B 1.392(11) . ?
C22 O23 1.229(4) . ?
C22 N24 1.346(4) . ?
N24 C25 1.455(4) . ?
C25 C28 1.526(4) . ?
C25 C26 1.530(5) . ?
C26 O27 1.408(5) . ?
C28 O29 1.233(4) . ?
C28 N30 1.335(4) . ?
N30 C31 1.473(4) . ?
C31 C33 1.530(4) . ?
C31 C32 1.536(5) . ?
C31 C34 1.539(3) . ?
C34 O35 1.2357 . ?
C34 N36 1.3381 . ?
N36 C37 1.446(4) . ?
C37 C45 1.537(4) . ?
C37 C38 1.538(4) . ?
C38 C39 1.522(4) . ?
C39 C40 1.3900 . ?
C39 C44 1.3900 . ?
C40 C41 1.3900 . ?
C41 C42 1.3900 . ?
C42 C43 1.3900 . ?
C43 C44 1.3900 . ?
C45 O46 1.235(4) . ?
C45 N47 1.334(4) . ?
N47 C48 1.468(4) . ?
C48 C49 1.526(4) . ?
C48 C50 1.527(4) . ?
C48 C51 1.559(4) . ?
C51 O53 1.246(4) . ?
C51 O52 1.260(4) . ?
O54 C55 1.415(5) . ?
C55 C56 1.541(5) . ?
C56 N57 1.478(4) . ?
C56 C58 1.517(5) . ?
C58 O59 1.226(4) . ?
C58 N60 1.343(4) . ?
N60 C61 1.460(4) . ?
C61 C63 1.527(5) . ?
C61 C62 1.541(5) . ?
C61 C64 1.542(4) . ?
C64 O65 1.218(4) . ?
C64 N66 1.348(4) . ?
N66 C67 1.460(4) . ?
C67 C68 1.526(4) . ?
C67 C75 1.540(4) . ?
C68 C69 1.523(4) . ?
C69 C70 1.3900 . ?
C69 C74 1.3900 . ?
C70 C71 1.3900 . ?
C71 C72 1.3900 . ?
C72 C73 1.3900 . ?
C73 C74 1.3900 . ?
C75 O76 1.231(4) . ?
C75 N77 1.333(4) . ?
N77 C78 1.459(4) . ?
C78 C81 1.522(4) . ?
C78 C79 1.525(4) . ?
C79 O80 1.420(4) . ?
C81 O82 1.239(4) . ?
C81 N83 1.339(4) . ?
N83 C84 1.477(4) . ?
C84 C86 1.526(5) . ?
C84 C85 1.527(5) . ?
C84 C87 1.541(5) . ?
C87 O88 1.228(4) . ?
C87 N89 1.332(4) . ?
N89 C90 1.450(4) . ?
C90 C98 1.530(4) . ?
C90 C91 1.536(4) . ?
C91 C92 1.521(4) . ?
C92 C93 1.3900 . ?
C92 C97 1.3900 . ?
C93 C94 1.3900 . ?
C94 C95 1.3900 . ?
C95 C96 1.3900 . ?
C96 C97 1.3900 . ?
C98 O99 1.237(4) . ?
C98 N100 1.334(4) . ?
N100 C101 1.457(4) . ?
C101 C102 1.530(5) . ?
C101 C106 1.535(5) . ?
C101 C110 1.542(4) . ?
C110 O112 1.242(4) . ?
C110 O111 1.266(4) . ?
 
loop_
 _geom_angle_atom_site_label_1
 _geom_angle_atom_site_label_2
 _geom_angle_atom_site_label_3
 _geom_angle
 _geom_angle_site_symmetry_1
 _geom_angle_site_symmetry_3
 _geom_angle_publ_flag
O1 C2 C3 108.6(3) . . ?
N4 C3 C2 109.5(3) . . ?
N4 C3 C5 108.3(3) . . ?
C2 C3 C5 113.9(3) . . ?
O6 C5 N7 124.9(3) . . ?
O6 C5 C3 121.4(3) . . ?
N7 C5 C3 113.7(3) . . ?
C5 N7 C8 122.9(3) . . ?
N7 C8 C9 109.9(3) . . ?
N7 C8 C10 107.4(3) . . ?
C9 C8 C10 110.4(3) . . ?
N7 C8 C11 111.4(2) . . ?
C9 C8 C11 109.9(3) . . ?
C10 C8 C11 107.8(3) . . ?
O12 C11 N13 123.7(3) . . ?
O12 C11 C8 119.9(3) . . ?
N13 C11 C8 116.2(3) . . ?
C11 N13 C14 122.1(3) . . ?
N13 C14 C22 112.8(2) . . ?
N13 C14 C15 111.5(2) . . ?
C22 C14 C15 111.7(2) . . ?
C16 C15 C14 111.1(3) . . ?
C17 C16 C20B 117.4(4) . . ?
C17 C16 C21A 111.7(4) . . ?
C17 C16 C15 123.2(3) . . ?
C20B C16 C15 117.0(4) . . ?
C21A C16 C15 120.7(4) . . ?
C16 C17 C18 122.9(4) . . ?
C19A C18 C17 122.8(5) . . ?
C17 C18 C19B 115.9(4) . . ?
C18 C19A C20A 118.2(7) . . ?
C19A C20A C21A 119.4(7) . . ?
C20A C21A C16 122.0(6) . . ?
C21B C19B C18 121.5(6) . . ?
C21B C20B C16 119.2(6) . . ?
C19B C21B C20B 120.1(7) . . ?
O23 C22 N24 122.6(3) . . ?
O23 C22 C14 121.0(3) . . ?
N24 C22 C14 116.3(3) . . ?
C22 N24 C25 120.2(3) . . ?
N24 C25 C28 114.0(3) . . ?
N24 C25 C26 110.2(3) . . ?
C28 C25 C26 109.7(3) . . ?
O27 C26 C25 109.0(3) . . ?
O29 C28 N30 123.8(3) . . ?
O29 C28 C25 117.2(3) . . ?
N30 C28 C25 119.0(3) . . ?
C28 N30 C31 120.9(3) . . ?
N30 C31 C33 111.1(3) . . ?
N30 C31 C32 108.2(3) . . ?
C33 C31 C32 109.9(3) . . ?
N30 C31 C34 110.3(2) . . ?
C33 C31 C34 110.4(2) . . ?
C32 C31 C34 106.8(3) . . ?
O35 C34 N36 123.4 . . ?
O35 C34 C31 119.93(13) . . ?
N36 C34 C31 116.56(13) . . ?
C34 N36 C37 123.09(15) . . ?
N36 C37 C45 113.0(2) . . ?
N36 C37 C38 109.7(2) . . ?
C45 C37 C38 109.1(3) . . ?
C39 C38 C37 111.6(3) . . ?
C40 C39 C44 120.0 . . ?
C40 C39 C38 119.91(19) . . ?
C44 C39 C38 120.08(19) . . ?
C41 C40 C39 120.0 . . ?
C40 C41 C42 120.0 . . ?
C43 C42 C41 120.0 . . ?
C42 C43 C44 120.0 . . ?
C43 C44 C39 120.0 . . ?
O46 C45 N47 123.8(3) . . ?
O46 C45 C37 118.8(3) . . ?
N47 C45 C37 117.3(3) . . ?
C45 N47 C48 123.8(3) . . ?
N47 C48 C49 110.3(3) . . ?
N47 C48 C50 107.2(2) . . ?
C49 C48 C50 109.6(3) . . ?
N47 C48 C51 109.9(2) . . ?
C49 C48 C51 112.6(3) . . ?
C50 C48 C51 107.1(3) . . ?
O53 C51 O52 124.9(3) . . ?
O53 C51 C48 118.2(3) . . ?
O52 C51 C48 116.8(3) . . ?
O54 C55 C56 110.1(3) . . ?
N57 C56 C58 108.9(3) . . ?
N57 C56 C55 112.0(3) . . ?
C58 C56 C55 108.3(3) . . ?
O59 C58 N60 124.1(3) . . ?
O59 C58 C56 121.8(3) . . ?
N60 C58 C56 114.0(3) . . ?
C58 N60 C61 122.7(3) . . ?
N60 C61 C63 111.3(3) . . ?
N60 C61 C62 107.9(3) . . ?
C63 C61 C62 109.7(3) . . ?
N60 C61 C64 110.9(3) . . ?
C63 C61 C64 110.3(3) . . ?
C62 C61 C64 106.6(3) . . ?
O65 C64 N66 123.3(3) . . ?
O65 C64 C61 119.3(3) . . ?
N66 C64 C61 117.2(3) . . ?
C64 N66 C67 121.4(3) . . ?
N66 C67 C68 111.3(3) . . ?
N66 C67 C75 112.5(2) . . ?
C68 C67 C75 111.6(3) . . ?
C69 C68 C67 112.0(3) . . ?
C70 C69 C74 120.0 . . ?
C70 C69 C68 119.47(19) . . ?
C74 C69 C68 120.49(19) . . ?
C71 C70 C69 120.0 . . ?
C72 C71 C70 120.0 . . ?
C71 C72 C73 120.0 . . ?
C72 C73 C74 120.0 . . ?
C73 C74 C69 120.0 . . ?
O76 C75 N77 123.4(3) . . ?
O76 C75 C67 119.8(3) . . ?
N77 C75 C67 116.7(3) . . ?
C75 N77 C78 121.2(3) . . ?
N77 C78 C81 113.4(3) . . ?
N77 C78 C79 109.8(2) . . ?
C81 C78 C79 110.2(2) . . ?
O80 C79 C78 109.4(3) . . ?
O82 C81 N83 123.1(3) . . ?
O82 C81 C78 118.4(3) . . ?
N83 C81 C78 118.5(3) . . ?
C81 N83 C84 122.4(3) . . ?
N83 C84 C86 108.3(3) . . ?
N83 C84 C85 110.5(3) . . ?
C86 C84 C85 110.6(3) . . ?
N83 C84 C87 110.9(3) . . ?
C86 C84 C87 106.4(3) . . ?
C85 C84 C87 110.1(3) . . ?
O88 C87 N89 123.0(3) . . ?
O88 C87 C84 119.3(3) . . ?
N89 C87 C84 117.5(3) . . ?
C87 N89 C90 122.3(2) . . ?
N89 C90 C98 113.6(2) . . ?
N89 C90 C91 109.8(3) . . ?
C98 C90 C91 109.9(3) . . ?
C92 C91 C90 111.8(3) . . ?
C93 C92 C97 120.0 . . ?
C93 C92 C91 120.1(2) . . ?
C97 C92 C91 119.9(2) . . ?
C92 C93 C94 120.0 . . ?
C93 C94 C95 120.0 . . ?
C96 C95 C94 120.0 . . ?
C97 C96 C95 120.0 . . ?
C96 C97 C92 120.0 . . ?
O99 C98 N100 123.2(3) . . ?
O99 C98 C90 119.3(3) . . ?
N100 C98 C90 117.5(3) . . ?
C98 N100 C101 123.4(3) . . ?
N100 C101 C102 110.6(3) . . ?
N100 C101 C106 107.1(3) . . ?
C102 C101 C106 109.0(3) . . ?
N100 C101 C110 110.2(2) . . ?
C102 C101 C110 113.3(3) . . ?
C106 C101 C110 106.4(3) . . ?
O112 C110 O111 124.9(3) . . ?
O112 C110 C101 117.4(3) . . ?
O111 C110 C101 117.6(3) . . ?
 
_refine_diff_density_max    0.571
_refine_diff_density_min   -0.256
_refine_diff_density_rms    0.049

_shelxl_version_number 2013-3

_shelx_res_file
;
TITL ug6 in P2(1)
CELL  0.71073   8.9071  39.9588  13.1061   90.000  109.226   90.000
ZERR    2.00   0.0002    0.0010   0.0004   0.000   0.001   0.000
LATT -1
SYMM -X, 1/2+Y, -Z
SFAC C H N O
UNIT 144.0 240.0 28.0 62.80
TEMP -163.000
SIZE 0.491 0.283 0.172
ACTA
SHEL 999 0.800
L.S. 10
BOND
LIST 6
BLOC 1 -1 O1 > C18 C19A > C21A C22 > O143 O146
BLOC 2 -2 O1 > C18 C19B > C21B C22 > O143 O147
BLOC 3 -3 O1 > C18 C19A > C21A C22 > O143 O146
BLOC 4 -4 O1 > C18 C19B > C21B C22 > O143 O147
BLOC 5 -5 O1 > C18 C19A > C21A C22 > O143 O146
BLOC 6 -6 O1 > C18 C19B > C21B C22 > O143 O147
BLOC 7 -7 O1 > C18 C19A > C21A C22 > O143 O146
BLOC 8 -8 O1 > C18 C19B > C21B C22 > O143 O147
FMAP 2
PLAN -20
TWIN
OMIT -3.000 52.00
WGHT    0.050600    2.661500
BASF   0.15377
FVAR       0.47687
MOLE
REM  peptide 1 (O1 > O53)
O1    4    0.015447    0.170145    0.598831    11.00000    0.02848    0.03198 =
         0.02166   -0.00140    0.01083   -0.01039
AFIX 148
H1    2   -0.031444    0.152872    0.611560    11.00000   -1.50000
AFIX   0
C2    1   -0.048391    0.178406    0.488208    11.00000    0.02214    0.01973 =
         0.02829   -0.00384    0.00716   -0.00204
AFIX  23
H2A   2   -0.138970    0.193993    0.476236    11.00000   -1.20000
H2B   2   -0.087357    0.157951    0.444972    11.00000   -1.20000
AFIX   0
C3    1    0.081342    0.194774    0.453561    11.00000    0.02286    0.01656 =
         0.01593    0.00127    0.00629    0.00209
AFIX  13
H3    2    0.036027    0.200374    0.374975    11.00000   -1.20000
AFIX   0
N4    3    0.213559    0.170894    0.468529    11.00000    0.03039    0.01600 =
         0.02508    0.00241    0.01793    0.00127
AFIX 137
H4A   2    0.176035    0.151894    0.430374    11.00000   -1.50000
H4B   2    0.257236    0.165794    0.539896    11.00000   -1.50000
H4C   2    0.288824    0.180288    0.444534    11.00000   -1.50000
AFIX   0
C5    1    0.149319    0.227119    0.516206    11.00000    0.02195    0.01741 =
         0.01306    0.00039    0.00944    0.00077
O6    4    0.283138    0.227979    0.582301    11.00000    0.01869    0.02536 =
         0.01404    0.00202    0.00419    0.00462
N7    3    0.047827    0.252864    0.492138    11.00000    0.01820    0.01836 =
         0.01565   -0.00103    0.00146    0.00190
AFIX  43
H7    2   -0.052095    0.248993    0.453727    11.00000   -1.20000
AFIX   0
C8    1    0.095965    0.287555    0.527176    11.00000    0.02170    0.01549 =
         0.01550    0.00091    0.00481    0.00334
C9    1    0.203276    0.301039    0.467525    11.00000    0.03392    0.02286 =
         0.01608    0.00271    0.01060    0.00140
AFIX 137
H9A   2    0.147351    0.300060    0.389478    11.00000   -1.50000
H9B   2    0.300135    0.287459    0.485489    11.00000   -1.50000
H9C   2    0.231578    0.324297    0.489124    11.00000   -1.50000
AFIX   0
C10   1   -0.056360    0.308611    0.500733    11.00000    0.02654    0.02337 =
         0.01961    0.00289    0.00438    0.00987
AFIX 137
H10A  2   -0.028532    0.331813    0.523331    11.00000   -1.50000
H10B  2   -0.124742    0.299518    0.539253    11.00000   -1.50000
H10C  2   -0.112996    0.307936    0.422742    11.00000   -1.50000
AFIX   0
C11   1    0.181758    0.289495    0.649903    11.00000    0.01553    0.01433 =
         0.01556    0.00089    0.00483    0.00512
O12   4    0.297926    0.307811    0.686088    11.00000    0.02104    0.02224 =
         0.01926   -0.00051    0.00476   -0.00631
N13   3    0.115932    0.272416    0.711553    11.00000    0.01292    0.01896 =
         0.01048    0.00043    0.00179    0.00058
AFIX  43
H13   2    0.036803    0.258689    0.680487    11.00000   -1.20000
AFIX   0
C14   1    0.170697    0.275736    0.828591    11.00000    0.01675    0.01941 =
         0.01184    0.00043    0.00555   -0.00012
AFIX  13
H14   2    0.230437    0.297332    0.846057    11.00000   -1.20000
AFIX   0
C15   1    0.030448    0.278505    0.872282    11.00000    0.01966    0.02579 =
         0.01812    0.00176    0.00897    0.00376
AFIX  23
H15A  2   -0.028478    0.257062    0.860411    11.00000   -1.20000
H15B  2    0.071672    0.282801    0.951039    11.00000   -1.20000
AFIX   0
C16   1   -0.080858    0.306337    0.817048    11.00000    0.01928    0.02581 =
         0.03165    0.00139    0.01134    0.00444
C17   1   -0.223606    0.300923    0.741065    11.00000    0.03121    0.02196 =
         0.03812   -0.00317    0.00092    0.00191
AFIX  43
H17   2   -0.257969    0.278489    0.723911    11.00000   -1.20000
AFIX   0
C18   1   -0.322899    0.326788    0.686618    11.00000    0.02548    0.03209 =
         0.02786   -0.00004    0.00549    0.00588
AFIX  43
H18   2   -0.430857    0.321791    0.647539    11.00000   -1.20000
AFIX   0
PART 01
C19A  1   -0.274117    0.357354    0.687079    10.45000    0.01882    0.02405 =
         0.03748    0.00328    0.00765    0.01030
AFIX  43
H19A  2   -0.344100    0.374395    0.648221    10.45000   -1.20000
AFIX   0
C20A  1   -0.117165    0.364524    0.745756    10.45000    0.02766    0.01324 =
         0.04386    0.00258    0.01300   -0.00025
AFIX  43
H20A  2   -0.075839    0.386352    0.743955    10.45000   -1.20000
AFIX   0
C21A  1   -0.020346    0.339402    0.807513    10.45000    0.01328    0.02681 =
         0.03043   -0.00774    0.00431   -0.00416
AFIX  43
H21A  2    0.088609    0.344138    0.844433    10.45000   -1.20000
AFIX   0
PART 02
C19B  1   -0.284298    0.358985    0.731503    10.55000    0.03416    0.03347 =
         0.05632    0.01109    0.02221    0.01388
AFIX  43
H19B  2   -0.350161    0.377377    0.698782    10.55000   -1.20000
AFIX   0
C20B  1   -0.054921    0.337869    0.867890    10.55000    0.02286    0.03023 =
         0.04073   -0.00412    0.00612   -0.00360
AFIX  43
H20B  2    0.029927    0.341032    0.933746    10.55000   -1.20000
AFIX   0
C21B  1   -0.155155    0.364334    0.820435    10.55000    0.04317    0.01519 =
         0.06615   -0.00892    0.00661   -0.00223
AFIX  43
H21B  2   -0.133214    0.386173    0.850291    10.55000   -1.20000
AFIX   0
PART 00
C22   1    0.286506    0.248139    0.885540    11.00000    0.01267    0.01539 =
         0.01649   -0.00100    0.00484   -0.00431
O23   4    0.303376    0.240256    0.979342    11.00000    0.01662    0.03034 =
         0.01483    0.00347    0.00377    0.00023
N24   3    0.374551    0.234711    0.829866    11.00000    0.01552    0.01895 =
         0.01368    0.00300    0.00375    0.00178
AFIX  43
H24   2    0.366379    0.242543    0.765503    11.00000   -1.20000
AFIX   0
C25   1    0.483207    0.207275    0.875854    11.00000    0.02012    0.01385 =
         0.02003    0.00218    0.00442   -0.00073
AFIX  13
H25   2    0.418162    0.187899    0.885583    11.00000   -1.20070
AFIX   0
C26   1    0.568505    0.196359    0.797328    11.00000    0.02501    0.01944 =
         0.02815   -0.00103    0.00512    0.00402
AFIX  23
H26A  2    0.634744    0.176390    0.826029    11.00000   -1.20000
H26B  2    0.489482    0.190433    0.726653    11.00000   -1.20000
AFIX   0
O27   4    0.664997    0.222806    0.784230    11.00000    0.04317    0.03639 =
         0.05910   -0.00079    0.03144   -0.00252
AFIX   3
H27   2    0.719739    0.218834    0.740881    11.00000    0.04367
AFIX   0
C28   1    0.605426    0.215144    0.985901    11.00000    0.01316    0.01799 =
         0.02039    0.00173    0.00536    0.00234
O29   4    0.649843    0.191728    1.050067    11.00000    0.02058    0.01953 =
         0.02208    0.00521    0.00224    0.00267
N30   3    0.660740    0.246331    1.006494    11.00000    0.01413    0.01883 =
         0.01607    0.00236    0.00332   -0.00094
AFIX  43
H30   2    0.626024    0.261879    0.956711    11.00000   -1.20000
AFIX   0
C31   1    0.779131    0.255090    1.111432    11.00000    0.01263    0.02438 =
         0.01961    0.00225    0.00061   -0.00490
C32   1    0.806492    0.293071    1.113634    11.00000    0.02836    0.02369 =
         0.02679    0.00412   -0.00010   -0.01179
AFIX 137
H32A  2    0.844174    0.299385    1.053980    11.00000   -1.50000
H32B  2    0.886308    0.299363    1.182484    11.00000   -1.50000
H32C  2    0.706451    0.304699    1.105842    11.00000   -1.50000
AFIX   0
C33   1    0.936149    0.236710    1.128294    11.00000    0.01321    0.04256 =
         0.02533    0.00634    0.00391   -0.00061
AFIX 137
H33A  2    0.917990    0.212503    1.127086    11.00000   -1.50000
H33B  2    1.012963    0.243109    1.198218    11.00000   -1.50000
H33C  2    0.978072    0.242746    1.070379    11.00000   -1.50000
AFIX   7
C34   1    0.714106    0.247061    1.203907    11.00000    0.01660    0.01265 =
         0.02068   -0.00079    0.00173   -0.00182
O35   4    0.807017    0.242641    1.296487    11.00000    0.01967    0.03874 =
         0.01768   -0.00047   -0.00068    0.00089
N36   3    0.555891    0.247390    1.179247    11.00000    0.01559    0.01545 =
         0.01212    0.00084    0.00059   -0.00215
AFIX  43
H36   2    0.496813    0.249867    1.111125    11.00000   -1.20000
AFIX   0
C37   1    0.477451    0.243868    1.259262    11.00000    0.02028    0.01594 =
         0.01300   -0.00034    0.00331   -0.00102
AFIX  13
H37   2    0.558450    0.247088    1.332376    11.00000   -1.20000
AFIX   0
C38   1    0.349675    0.271140    1.242190    11.00000    0.02087    0.01910 =
         0.02180   -0.00350    0.00586    0.00126
AFIX  23
H38A  2    0.269151    0.268461    1.169681    11.00000   -1.20000
H38B  2    0.295447    0.268417    1.296583    11.00000   -1.20000
AFIX  66
C39   1    0.421223    0.306071    1.251916    11.00000    0.02457    0.01866 =
         0.02710   -0.00152    0.00879    0.00411
C40   1    0.511349    0.318370    1.352691    11.00000    0.02895    0.02117 =
         0.02828   -0.00295    0.01057   -0.00127
AFIX  43
H40   2    0.526386    0.305163    1.415551    11.00000   -1.20000
AFIX  65
C41   1    0.579475    0.349993    1.361492    11.00000    0.03725    0.02146 =
         0.04203   -0.00987    0.00852   -0.00263
AFIX  43
H41   2    0.641072    0.358398    1.430367    11.00000   -1.20000
AFIX  65
C42   1    0.557475    0.369316    1.269518    11.00000    0.07316    0.01564 =
         0.05592    0.00017    0.00173   -0.00992
AFIX  43
H42   2    0.604036    0.390929    1.275533    11.00000   -1.20000
AFIX  65
C43   1    0.467350    0.357018    1.168743    11.00000    0.10477    0.03127 =
         0.05347    0.01707   -0.00073   -0.01452
AFIX  43
H43   2    0.452314    0.370225    1.105883    11.00000   -1.20000
AFIX  65
C44   1    0.399223    0.325395    1.159941    11.00000    0.07292    0.02615 =
         0.03499    0.00450   -0.00620   -0.00594
AFIX  43
H44   2    0.337626    0.316990    1.091065    11.00000   -1.20000
AFIX   0
C45   1    0.400095    0.209336    1.256554    11.00000    0.01737    0.01662 =
         0.01329    0.00290    0.00101    0.00123
O46   4    0.328984    0.203433    1.321135    11.00000    0.02576    0.02371 =
         0.02007    0.00277    0.00949   -0.00190
N47   3    0.413557    0.187445    1.183165    11.00000    0.01723    0.01494 =
         0.01670    0.00240    0.00535   -0.00208
AFIX  43
H47   2    0.471436    0.193160    1.142965    11.00000   -1.20000
AFIX   0
C48   1    0.337427    0.154375    1.165575    11.00000    0.01849    0.01447 =
         0.01680    0.00256    0.00343   -0.00118
C49   1    0.157676    0.157937    1.136849    11.00000    0.01925    0.01858 =
         0.02033    0.00452   -0.00047   -0.00251
AFIX 137
H49A  2    0.116044    0.171813    1.071967    11.00000   -1.50000
H49B  2    0.133405    0.168529    1.197036    11.00000   -1.50000
H49C  2    0.108136    0.135756    1.123096    11.00000   -1.50000
AFIX   0
C50   1    0.375572    0.138112    1.071587    11.00000    0.02959    0.01486 =
         0.01705   -0.00083    0.00488   -0.00563
AFIX 137
H50A  2    0.330619    0.151678    1.006316    11.00000   -1.50000
H50B  2    0.329444    0.115601    1.059070    11.00000   -1.50000
H50C  2    0.491138    0.136616    1.089042    11.00000   -1.50000
AFIX   0
C51   1    0.412244    0.131831    1.266710    11.00000    0.02061    0.01429 =
         0.01370    0.00044    0.00524    0.00131
O52   4    0.559390    0.134977    1.314757    11.00000    0.01627    0.02599 =
         0.02198    0.00430    0.00535    0.00086
O53   4    0.324794    0.111273    1.291406    11.00000    0.02064    0.01999 =
         0.02379    0.00704    0.00655   -0.00058
MOLE 2
REM  peptide 2 (O54 > O106)
O54   4    0.924081    0.549979    0.617764    11.00000    0.03103    0.03144 =
         0.03382   -0.00774   -0.00289    0.00338
AFIX   3
H54   2    0.961802    0.573152    0.642730    11.00000   -1.20000
AFIX   0
C55   1    0.853755    0.556462    0.505974    11.00000    0.02730    0.02568 =
         0.03231   -0.00368    0.01293   -0.00507
AFIX  23
H55A  2    0.903987    0.542185    0.464567    11.00000   -1.20000
H55B  2    0.871413    0.580151    0.490921    11.00000   -1.20000
AFIX   0
C56   1    0.673894    0.549213    0.470062    11.00000    0.02392    0.02403 =
         0.01384   -0.00126    0.00685   -0.00496
AFIX  13
H56   2    0.632126    0.546811    0.389654    11.00000   -1.20000
AFIX   0
N57   3    0.585388    0.576093    0.503014    11.00000    0.02847    0.01825 =
         0.01560    0.00152    0.00410   -0.00225
AFIX 137
H57A  2    0.631223    0.580215    0.574899    11.00000   -1.50000
H57B  2    0.482744    0.569583    0.489451    11.00000   -1.50000
H57C  2    0.587722    0.595024    0.464975    11.00000   -1.50000
AFIX   0
C58   1    0.649112    0.516590    0.521592    11.00000    0.01571    0.02290 =
         0.01023    0.00043    0.00155   -0.00019
O59   4    0.581497    0.515652    0.589264    11.00000    0.02325    0.02074 =
         0.01910    0.00458    0.01215    0.00422
N60   3    0.715906    0.489907    0.491346    11.00000    0.02663    0.02707 =
         0.01521    0.00350    0.01328    0.00410
AFIX  43
H60   2    0.765817    0.492772    0.444153    11.00000   -1.20000
AFIX   0
C61   1    0.709098    0.456343    0.533560    11.00000    0.02725    0.02062 =
         0.01520   -0.00019    0.00709    0.00645
C62   1    0.825822    0.434001    0.499832    11.00000    0.03482    0.02982 =
         0.02164   -0.00548    0.00848    0.00758
AFIX 137
H62A  2    0.929802    0.445005    0.519448    11.00000   -1.50000
H62B  2    0.785040    0.430381    0.421536    11.00000   -1.50000
H62C  2    0.836834    0.412414    0.537070    11.00000   -1.50000
AFIX   0
C63   1    0.541565    0.441793    0.489246    11.00000    0.03005    0.02640 =
         0.02076   -0.00107    0.00214    0.00214
AFIX 137
H63A  2    0.541048    0.419141    0.517795    11.00000   -1.50000
H63B  2    0.508246    0.440930    0.410185    11.00000   -1.50000
H63C  2    0.467872    0.455968    0.511315    11.00000   -1.50000
AFIX   0
C64   1    0.766577    0.456500    0.658107    11.00000    0.02174    0.01643 =
         0.01586   -0.00249    0.00708    0.00594
O65   4    0.708972    0.436746    0.705549    11.00000    0.02993    0.02308 =
         0.01780   -0.00085    0.00840   -0.00567
N66   3    0.887331    0.477283    0.708838    11.00000    0.02341    0.01690 =
         0.01350    0.00060    0.01020    0.00151
AFIX  43
H66   2    0.920064    0.491942    0.670672    11.00000   -1.20000
AFIX   0
C67   1    0.964927    0.475976    0.825774    11.00000    0.01787    0.01835 =
         0.01153   -0.00108    0.00605    0.00036
AFIX  13
H67   2    0.937649    0.453853    0.850746    11.00000   -1.20000
AFIX   0
C68   1    1.145500    0.477179    0.855638    11.00000    0.01839    0.02342 =
         0.02534   -0.00625    0.00927   -0.00267
AFIX  23
H68A  2    1.175722    0.497235    0.822518    11.00000   -1.20000
H68B  2    1.193819    0.479222    0.935050    11.00000   -1.20000
AFIX  66
C69   1    1.210995    0.446096    0.817818    11.00000    0.01440    0.02312 =
         0.02294   -0.00151    0.00695   -0.00040
C70   1    1.244256    0.417749    0.882909    11.00000    0.04224    0.03325 =
         0.03626    0.00919    0.02378    0.00805
AFIX  43
H70   2    1.230009    0.418150    0.951617    11.00000   -1.20000
AFIX  65
C71   1    1.298363    0.388815    0.847471    11.00000    0.05277    0.02635 =
         0.06510    0.01419    0.03410    0.01276
AFIX  43
H71   2    1.321096    0.369442    0.891958    11.00000   -1.20000
AFIX  65
C72   1    1.319209    0.388228    0.746942    11.00000    0.04135    0.02025 =
         0.05563   -0.00312    0.02382    0.00323
AFIX  43
H72   2    1.356189    0.368453    0.722722    11.00000   -1.20000
AFIX  65
C73   1    1.285948    0.416575    0.681849    11.00000    0.02821    0.02869 =
         0.03336   -0.00693    0.01493    0.00040
AFIX  43
H73   2    1.300195    0.416173    0.613142    11.00000   -1.20000
AFIX  65
C74   1    1.231841    0.445508    0.717286    11.00000    0.02411    0.02340 =
         0.02794    0.00147    0.01386    0.00185
AFIX  43
H74   2    1.209109    0.464882    0.672798    11.00000   -1.20000
AFIX   0
C75   1    0.903634    0.503187    0.885398    11.00000    0.01816    0.01820 =
         0.01284   -0.00039    0.00945   -0.00211
O76   4    0.982843    0.510904    0.978524    11.00000    0.02007    0.02852 =
         0.01449   -0.00421    0.00781   -0.00188
N77   3    0.759661    0.515605    0.833909    11.00000    0.01868    0.01519 =
         0.01345   -0.00502    0.00794   -0.00142
AFIX  43
H77   2    0.704633    0.507739    0.769764    11.00000   -1.20000
AFIX   0
C78   1    0.691643    0.542015    0.882017    11.00000    0.01994    0.01324 =
         0.01666   -0.00269    0.01055   -0.00187
AFIX  13
H78   2    0.755947    0.562750    0.885349    11.00000   -1.20000
AFIX   0
C79   1    0.521895    0.549334    0.809768    11.00000    0.01922    0.02038 =
         0.01801   -0.00228    0.00762   -0.00055
AFIX  23
H79A  2    0.476054    0.567388    0.842062    11.00000   -1.20000
H79B  2    0.521972    0.556933    0.737888    11.00000   -1.20000
AFIX   0
O80   4    0.428482    0.519890    0.798433    11.00000    0.02300    0.03490 =
         0.02344    0.00385    0.00219   -0.01185
AFIX   3
H80   2    0.364698    0.518852    0.733628    11.00000   -1.20000
AFIX   0
C81   1    0.695022    0.534056    0.996328    11.00000    0.01076    0.02000 =
         0.01638   -0.00285    0.00491    0.00036
O82   4    0.723173    0.557099    1.063247    11.00000    0.02314    0.02146 =
         0.01601   -0.00656    0.00687   -0.00073
N83   3    0.665358    0.502599    1.019411    11.00000    0.01932    0.02118 =
         0.01024   -0.00531    0.00768   -0.00722
AFIX  43
H83   2    0.652629    0.487056    0.969701    11.00000   -1.20000
AFIX   0
C84   1    0.653247    0.493063    1.125273    11.00000    0.02472    0.02796 =
         0.01591   -0.00226    0.01188   -0.00805
C85   1    0.517058    0.511871    1.146317    11.00000    0.01708    0.06288 =
         0.02236   -0.00535    0.01068   -0.00834
AFIX 137
H85A  2    0.502619    0.503366    1.212604    11.00000   -1.50000
H85B  2    0.418948    0.508513    1.085340    11.00000   -1.50000
H85C  2    0.542224    0.535803    1.154508    11.00000   -1.50000
AFIX   0
C86   1    0.626062    0.455359    1.125003    11.00000    0.05182    0.03458 =
         0.02168   -0.00253    0.01561   -0.02601
AFIX 137
H86A  2    0.713689    0.443714    1.110427    11.00000   -1.50000
H86B  2    0.525567    0.449730    1.068780    11.00000   -1.50000
H86C  2    0.621469    0.448415    1.195630    11.00000   -1.50000
AFIX   0
C87   1    0.810535    0.500005    1.216896    11.00000    0.02321    0.01595 =
         0.01542   -0.00215    0.00896   -0.00369
O88   4    0.811032    0.501190    1.310667    11.00000    0.02847    0.04441 =
         0.01530   -0.00469    0.01295   -0.00772
N89   3    0.942367    0.502244    1.190434    11.00000    0.01951    0.01644 =
         0.00959   -0.00028    0.00706   -0.00153
AFIX  43
H89   2    0.934102    0.502156    1.121650    11.00000   -1.20000
AFIX   0
C90   1    1.098995    0.504821    1.271077    11.00000    0.01802    0.01695 =
         0.01271    0.00098    0.00656    0.00057
AFIX  13
H90   2    1.087395    0.500942    1.343491    11.00000   -1.20000
AFIX   0
C91   1    1.207565    0.477260    1.252619    11.00000    0.02436    0.02039 =
         0.02705    0.00430    0.01340    0.00376
AFIX  23
H91A  2    1.221280    0.480655    1.181383    11.00000   -1.20000
H91B  2    1.313582    0.478952    1.308762    11.00000   -1.20000
AFIX  66
C92   1    1.139743    0.442528    1.256444    11.00000    0.03055    0.01611 =
         0.03946    0.00032    0.01767    0.00370
C93   1    1.080413    0.423780    1.162349    11.00000    0.10222    0.03292 =
         0.05265   -0.01505    0.04028   -0.00937
AFIX  43
H93   2    1.084486    0.432437    1.095801    11.00000   -1.20000
AFIX  65
C94   1    1.015124    0.392367    1.165623    11.00000    0.12536    0.03767 =
         0.07418   -0.02870    0.04013   -0.01914
AFIX  43
H94   2    0.974575    0.379554    1.101313    11.00000   -1.20000
AFIX  65
C95   1    1.009163    0.379701    1.262992    11.00000    0.08346    0.02043 =
         0.09575   -0.00466    0.04466   -0.00907
AFIX  43
H95   2    0.964540    0.358232    1.265230    11.00000   -1.20000
AFIX  65
C96   1    1.068492    0.398449    1.357088    11.00000    0.04919    0.02400 =
         0.06296    0.01133    0.02714    0.00238
AFIX  43
H96   2    1.064418    0.389792    1.423635    11.00000   -1.20000
AFIX  65
C97   1    1.133783    0.429862    1.353814    11.00000    0.02947    0.02561 =
         0.04574    0.00722    0.01465    0.00131
AFIX  43
H97   2    1.174332    0.442675    1.418125    11.00000   -1.20000
AFIX   0
C98   1    1.176952    0.539069    1.273680    11.00000    0.01812    0.01831 =
         0.01562   -0.00123    0.00746    0.00031
O99   4    1.307238    0.544750    1.343061    11.00000    0.02127    0.02590 =
         0.01734   -0.00076   -0.00037   -0.00022
N100  3    1.099880    0.561403    1.199144    11.00000    0.01486    0.01390 =
         0.01532   -0.00153    0.00187   -0.00422
AFIX  43
H100  2    1.005454    0.556007    1.154219    11.00000   -1.20000
AFIX   0
C101  1    1.163925    0.594270    1.188251    11.00000    0.02041    0.01665 =
         0.01322    0.00004    0.00282   -0.00294
C102  1    1.312394    0.590910    1.154832    11.00000    0.02687    0.02450 =
         0.02583   -0.00551    0.01303   -0.00676
AFIX 137
H103  2    1.398114    0.580635    1.213814    11.00000   -1.50000
H104  2    1.345945    0.613121    1.139060    11.00000   -1.50000
H105  2    1.288237    0.576823    1.090213    11.00000   -1.50000
AFIX   0
C106  1    1.035089    0.612967    1.099159    11.00000    0.03165    0.02237 =
         0.01820    0.00506    0.00099   -0.00142
AFIX 137
H107  2    0.939934    0.615448    1.120354    11.00000   -1.50000
H108  2    1.008373    0.600251    1.031583    11.00000   -1.50000
H109  2    1.074703    0.635140    1.088658    11.00000   -1.50000
AFIX   0
C110  1    1.192519    0.614665    1.292821    11.00000    0.01628    0.01494 =
         0.01775   -0.00071    0.00315    0.00219
O111  4    1.091915    0.611735    1.341637    11.00000    0.01721    0.02142 =
         0.02196   -0.00231    0.00727   -0.00022
O112  4    1.307992    0.634047    1.319742    11.00000    0.02180    0.03180 =
         0.02841   -0.01262    0.01124   -0.01096
MOLE 3
REM  water solvent molecules
O113  4   -0.053577    0.616783    0.671270    11.00000    0.02707    0.03274 =
         0.02980   -0.00922    0.01001   -0.00673
AFIX   9
H114  2    0.045703    0.626144    0.720965    11.00000   -1.20000
H115  2   -0.125281    0.614947    0.719567    11.00000   -1.20000
AFIX   0
O116  4    0.202174    0.652719    0.767044    11.00000    0.02249    0.07504 =
         0.03983   -0.03505    0.01312   -0.01600
AFIX   9
H117  2    0.272230    0.647826    0.744316    11.00000   -1.20000
H118  2    0.241418    0.660854    0.821804    11.00000   -1.20000
AFIX   0
O119  4    0.530647    0.309282    0.894640    11.00000    0.03692    0.02503 =
         0.03604    0.00575   -0.01205   -0.00781
AFIX   9
H120  2    0.482692    0.308942    0.833665    11.00000   -1.20000
H121  2    0.577125    0.324032    0.904208    11.00000   -1.20000
AFIX   0
O122  4    0.715728    0.367714    0.940657    10.40000    0.04001    0.02329 =
         0.02714   -0.00494    0.00872   -0.00700
REM  water molecule with partial occupancy, hydrogen atoms can not be located.
O125  4    0.580845    0.240287    0.537766    11.00000    0.03024    0.03448 =
         0.05672   -0.00303    0.00647   -0.00576
AFIX   9
H126  2    0.558797    0.221773    0.513532    11.00000   -1.20000
H127  2    0.494004    0.241728    0.559477    11.00000   -1.20000
AFIX   0
O128  4    0.243250    0.516992    0.578587    11.00000    0.05329    0.03580 =
         0.04209    0.00939    0.00306   -0.00905
REM  AFIX   9
REM  H129  2    1.761726    0.035396    0.437468    11.00000   -1.20000
REM  AFIX   0
REM  H130  2    1.847788    0.022534    0.393242    11.00000   -1.20000
O131  4    0.425268    0.672553    0.498141    11.00000    0.04014    0.02901 =
         0.02490   -0.00536    0.00784   -0.00826
AFIX   9
H132  2    0.416430    0.663248    0.555590    11.00000   -1.20000
H133  2    0.381171    0.655692    0.447763    11.00000   -1.20000
AFIX   0
O134  4    0.623422    0.627290    0.365650    11.00000    0.02224    0.02745 =
         0.02233   -0.00052    0.00607   -0.00034
AFIX   9
H135  2    0.509748    0.627364    0.327738    11.00000   -1.20000
H136  2    0.669787    0.617400    0.313880    11.00000   -1.20000
AFIX   0
O137  4    0.777599    0.589962    0.262600    11.00000    0.02206    0.05676 =
         0.03022   -0.02481    0.01168   -0.00770
AFIX   9
H138  2    0.760910    0.577805    0.201552    11.00000   -1.20000
H139  2    0.878900    0.595496    0.286257    11.00000   -1.20000
AFIX   0
O140  4    0.279961    0.584719    0.543777    11.00000    0.04464    0.01865 =
         0.02258   -0.00106   -0.00289    0.00061
AFIX   9
H141  2    0.325922    0.601877    0.588937    11.00000   -1.20000
H142  2    0.224178    0.594156    0.493969    11.00000   -1.20000
AFIX   0
O143  4    0.636002    0.440163    0.892595    11.00000    0.04506    0.03345 =
         0.03194   -0.00243    0.02298   -0.00526
AFIX   9
H144  2    0.652560    0.439769    0.831912    11.00000   -1.20000
H145  2    0.556077    0.433017    0.875194    11.00000   -1.20000
AFIX   0
PART 01
O146  4    0.872130    0.222834    0.674749    10.70000    0.03172    0.03338 =
         0.03663   -0.01226    0.02194   -0.00891
REM  AFIX   9
REM  H147  2   -0.228750    0.224985   -0.376235    10.70000   -1.20000
REM  H148  2   -0.083084    0.207514   -0.345349    10.70000   -1.20000
REM  AFIX   0
PART 02
O147  4    0.030879    0.713243    0.260434    10.30000    0.02260    0.03102 =
         0.04638    0.00576    0.01896    0.00255
PART 00
HKLF 4

REM  ug6 in P2(1)
REM R1 =  0.0419 for   15629 Fo > 4sig(Fo)  and  0.0428 for all   15958 data
REM   1135 parameters refined using      1 restraints

END

WGHT      0.0494      2.7090

REM Highest difference peak  0.571,  deepest hole -0.256,  1-sigma level  0.049
Q1    1   0.1497  0.5714  0.8158  11.00000  0.05    0.57
Q2    1   0.7563  0.6075  0.4402  11.00000  0.05    0.54
Q3    1   0.4740  0.1722  0.7095  11.00000  0.05    0.49
Q4    1   1.1181  0.5364  0.6930  11.00000  0.05    0.49
Q5    1   0.0102  0.5918  0.7755  11.00000  0.05    0.45
Q6    1   0.7892  0.5764  0.4773  11.00000  0.05    0.37
Q7    1   0.7724  0.2249  0.6215  11.00000  0.05    0.33
Q8    1   0.2355  0.6338  0.8054  11.00000  0.05    0.32
Q9    1   1.2631  0.4951  0.5244  11.00000  0.05    0.30
Q10   1   1.1778  0.5245  0.6153  11.00000  0.05    0.29
Q11   1   0.7641  0.6082  0.2177  11.00000  0.05    0.29
Q12   1   0.2551  0.1557  1.1615  11.00000  0.05    0.27
Q13   1   0.9306  0.2079  0.6611  11.00000  0.05    0.27
Q14   1   0.3204  0.6742  0.4907  11.00000  0.05    0.26
Q15   1   1.2570  0.5388  0.5759  11.00000  0.05    0.26
Q16   1   1.3376  0.5159  0.5424  11.00000  0.05    0.25
Q17   1  -0.0193  0.2528  0.4233  11.00000  0.05    0.25
Q18   1   0.8946  0.4489  0.5001  11.00000  0.05    0.24
Q19   1   0.3078  0.1779  0.5078  11.00000  0.05    0.24
Q20   1   1.1783  0.4566  0.8222  11.00000  0.05    0.24
;
_shelx_res_checksum   54051

_shelx_hkl_file
;
   1   0   0  436.56   21.00
   1   0   0  440.06   18.20
   1   0   0  399.26   21.70
   1   0   0  365.76   33.00
  -1   0   0  405.96   21.70
  -1   0   0  357.26   33.00
  -1   0   0  423.86   18.20
  -1   0   0  426.96   21.00
  -2   0   0 2063.09  103.29
  -2   0   0 1847.72  162.78
   2   0   0 2151.78   89.59
  -2   0   0 1995.20  107.59
   2   0   0 2039.10  103.29
   2   0   0 1936.81  107.49
  -2   0   0 2166.18   89.59
  -3   0   0 2029.90  100.39
  -3   0   0 1791.12  158.08
   3   0   0 1923.51  103.89
  -3   0   0 1878.51   83.99
   3   0   0 2141.09   86.79
  -3   0   0 2036.90   86.79
   4   0   0   16.70    1.70
  -4   0   0   15.50    1.60
  -4   0   0   15.80    1.60
  -4   0   0   16.70    1.70
   4   0   0   13.40    1.30
  -4   0   0   13.70    2.50
   4   0   0   14.30    1.60
  -5   0   0  239.18   11.00
  -5   0   0  218.18   20.30
   5   0   0  244.68   12.90
   5   0   0  240.38   10.20
   5   0   0  226.68   13.00
   5   0   0  242.88   11.30
  -5   0   0  229.28   10.90
  -5   0   0  245.98   11.30
   6   0   0   20.00    1.60
   6   0   0   18.60    1.50
  -6   0   0   13.50    1.90
  -6   0   0   15.70    1.90
   6   0   0   17.00    1.80
  -7   0   0   10.00    1.70
   7   0   0    6.80    1.30
  -8   0   0  657.43   29.60
  -9   0   0   10.80    2.20
 -10   0   0  110.99    6.90
 -11   0   0   25.80    3.60
  -1  -1   0 2095.89  111.29
  -1  -1   0 2179.98   93.09
   1  -1   0 2097.39  107.19
  -1  -1   0 2166.28  107.59
   1  -1   0 1952.50  111.59
   1  -1   0 1884.71  169.28
   1  -1   0 2226.78   93.09
  -1  -1   0 2157.88  111.39
  -1  -1   0 1847.12  169.18
  -1   1   0 2199.68  111.49
   1   1   0 2123.89  111.19
  -1   1   0 1921.41  169.38
  -1   1   0 2151.48   92.89
   1   1   0 2177.48  111.29
   1   1   0 2262.87   92.99
  -1   1   0 2170.98  107.69
   2  -1   0 2492.15  106.89
  -2  -1   0 2506.25  123.09
   2  -1   0 2387.26  127.79
  -2  -1   0 2408.86  105.99
  -2  -1   0 2346.77  127.69
   2  -1   0 2441.56  123.49
  -2  -1   0 2198.38  193.18
   2   1   0 2365.96  127.39
  -2   1   0 2487.15  122.89
  -2   1   0 2207.78  193.18
  -2   1   0 2444.36  106.39
   2   1   0 2573.44  127.59
   2   1   0 2453.25  105.99
  -3  -1   0  505.15   22.30
   3  -1   0  536.45   22.30
   3  -1   0  466.95   26.40
  -3  -1   0  486.45   21.50
  -3  -1   0  450.15   40.30
  -3  -1   0  485.65   21.50
   3  -1   0  518.45   25.80
  -3  -1   0  516.85   25.70
  -3   1   0  505.55   22.20
  -3   1   0  483.95   21.50
   3   1   0  493.15   26.30
   3   1   0  516.95   22.30
   3   1   0  501.15   26.40
  -3   1   0  456.85   40.40
   4  -1   0  782.62   33.90
  -4  -1   0  753.22   32.80
  -4  -1   0  697.23   61.49
   4  -1   0  801.42   32.90
  -4  -1   0  759.62   32.80
   4  -1   0  747.53   40.30
   4  -1   0  747.83   39.20
  -4  -1   0  761.52   33.90
  -4  -1   0  800.52   39.20
  -4   1   0  756.52   32.80
   4   1   0  740.93   40.10
   4   1   0  754.32   40.20
  -4   1   0  715.23   32.80
  -4   1   0  694.83   61.59
   4   1   0  797.82   33.90
  -4   1   0  775.62   33.80
   5  -1   0  217.38   12.30
  -5  -1   0  227.28   10.70
  -5  -1   0  210.78   10.30
   5  -1   0  227.38   12.40
   5  -1   0  250.87   10.80
  -5  -1   0  212.58   10.30
  -5  -1   0  208.88   19.20
   5   1   0  223.68   10.40
  -5   1   0  220.98   10.40
  -5   1   0  215.88   10.40
   5   1   0  218.58   12.20
  -5   1   0  225.98   10.70
   5   1   0  239.28    9.70
  -5   1   0  210.08   19.30
   5   1   0  228.58   12.10
  -6  -1   0   69.89    4.20
   6  -1   0   74.69    3.90
  -6  -1   0   68.89    4.10
   6  -1   0   76.09    4.30
   6  -1   0   69.19    4.40
   6   1   0   71.19    3.80
  -6   1   0   64.79    4.10
  -6   1   0   69.09    4.20
  -6   1   0   69.69    4.20
   6   1   0   66.69    4.10
   7  -1   0   58.59    3.60
   7  -1   0   58.19    3.70
  -7  -1   0   59.89    3.90
  -7   1   0   60.29    3.90
   7   1   0   57.99    3.60
  -8  -1   0   69.49    4.60
  -8   1   0   68.19    4.60
  -9  -1   0   67.79    4.70
  -9   1   0   61.99    4.70
 -10  -1   0   19.40    2.90
 -10   1   0   17.40    2.80
 -11  -1   0   29.40    3.70
 -11   1   0   34.10    4.00
   1  -2   0 1553.34   79.59
   1  -2   0 1812.22   83.59
   1  -2   0 1420.06  125.89
  -1  -2   0 1633.94   80.09
  -1  -2   0 1484.05   68.89
   1  -2   0 1534.05   69.29
  -1   2   0 1524.75   68.99
   1   2   0 1567.94   69.19
  -2  -2   0 1853.71   81.59
  -2  -2   0 1635.74  148.59
  -2  -2   0 1886.21   94.29
  -2  -2   0 1832.92   97.89
   2  -2   0 1963.80   94.39
   2  -2   0 1688.03  148.69
   2  -2   0 1895.71   97.89
   2  -2   0 1982.20   81.59
   2   2   0 1829.52   97.89
  -2   2   0 1714.93  148.69
  -2   2   0 1956.50   81.49
   2   2   0 1978.70   81.69
   2   2   0 1819.92   97.79
  -2   2   0 1892.01   97.99
  -3  -2   0  513.35   21.10
  -3  -2   0  441.06   39.50
   3  -2   0  517.45   21.80
  -3  -2   0  480.95   25.20
  -3  -2   0  475.85   21.10
  -3  -2   0  507.75   21.90
   3  -2   0  493.05   25.30
   3  -2   0  465.55   25.90
   3   2   0  502.95   21.90
   3   2   0  475.75   25.70
  -3   2   0  456.85   39.60
   3   2   0  488.25   25.80
  -3   2   0  469.45   26.00
  -3   2   0  498.05   21.70
   4  -2   0  498.45   27.00
  -4  -2   0  505.75   22.80
   4  -2   0  524.65   22.70
  -4  -2   0  499.25   26.20
  -4  -2   0  500.35   22.00
   4  -2   0  502.65   22.10
  -4  -2   0  461.25   41.20
   4  -2   0  498.35   26.40
  -4  -2   0  503.85   22.00
   4   2   0  502.85   26.70
  -4   2   0  503.65   22.10
  -4   2   0  522.75   22.70
  -4   2   0  463.35   41.30
   4   2   0  509.35   26.70
   4   2   0  525.25   22.80
  -5  -2   0  173.48    8.60
   5  -2   0  182.18   10.30
  -5  -2   0  161.58   16.00
  -5  -2   0  183.38    9.00
   5  -2   0  196.78    9.00
   5  -2   0  184.48    8.70
  -5   2   0  183.08    8.80
   5   2   0  181.88    9.90
   5   2   0  181.18    9.90
  -5   2   0  164.88   16.10
  -5   2   0  186.28    8.80
  -5   2   0  192.38    8.90
   5   2   0  203.98    8.10
   5   2   0  191.18    8.70
   6  -2   0   16.30    1.90
   6  -2   0   15.00    1.50
  -6  -2   0   10.70    1.60
  -6  -2   0   14.90    2.00
   6  -2   0   16.40    1.70
   6  -2   0   12.40    1.80
   6   2   0   15.30    1.70
  -6   2   0   16.00    1.90
  -6   2   0   14.70    1.90
  -6   2   0   11.60    1.80
   7  -2   0    7.60    1.20
   7  -2   0    6.60    1.10
  -7  -2   0    6.90    1.50
  -7   2   0    8.60    1.60
   7   2   0    8.70    1.40
  -8  -2   0   82.69    5.10
  -8   2   0   81.89    5.20
  -9  -2   0   25.00    3.00
  -9   2   0   28.50    3.20
 -10  -2   0    7.10    2.10
 -10   2   0    5.50    2.10
 -11  -2   0    7.70    2.40
 -11   2   0    8.30    2.40
   1  -3   0 1400.96   61.29
   1  -3   0 1276.77  111.59
  -1  -3   0 1476.55   70.79
  -1   3   0 1325.27  111.79
   1   3   0 1361.96   61.19
   1   3   0 1486.45   71.09
   2  -3   0  435.46   22.20
  -2  -3   0  440.16   22.10
  -2  -3   0  418.76   19.20
   2  -3   0  433.66   19.10
   2  -3   0  403.46   34.90
  -2   3   0  431.66   19.10
   2   3   0  444.56   19.30
  -2   3   0  427.06   23.00
  -2   3   0  401.16   34.90
   2   3   0  453.05   22.10
   3  -3   0  113.99    5.30
   3  -3   0  108.49    6.20
  -3  -3   0  109.69    6.10
  -3  -3   0   99.09    9.50
  -3  -3   0  109.29    5.10
  -3  -3   0  112.79    5.40
   3  -3   0  105.19    6.20
  -3   3   0  115.49    5.30
  -3   3   0   97.19    9.60
   3   3   0  109.89    5.40
  -3   3   0  117.59    6.40
  -4  -3   0  550.64   27.20
   4  -3   0  511.65   27.30
   4  -3   0  548.95   23.50
   4  -3   0  508.75   28.00
  -4  -3   0  528.25   23.60
  -4  -3   0  482.45   42.70
  -4  -3   0  518.95   22.80
  -4   3   0  541.45   23.50
  -4   3   0  481.25   42.80
  -4   3   0  514.05   22.90
   4   3   0  537.45   23.70
   4   3   0  525.35   27.20
   5  -3   0   80.09    4.30
   5  -3   0   79.79    4.80
  -5  -3   0   69.69    7.60
  -5  -3   0   83.19    4.50
  -5  -3   0   81.49    4.20
   5  -3   0   84.69    4.40
   5   3   0   85.09    4.00
  -5   3   0   75.79    4.30
  -5   3   0   68.69    7.70
  -5   3   0   79.29    4.30
  -5   3   0   75.09    4.30
   5   3   0   81.29    4.30
   6  -3   0  277.37   15.80
   6  -3   0  288.77   12.30
  -6  -3   0  276.07   13.10
  -6  -3   0  272.17   13.60
   6  -3   0  285.67   15.60
   6  -3   0  277.07   13.20
  -6   3   0  288.57   13.40
   6   3   0  296.27   12.10
   7  -3   0  109.99    6.60
  -7  -3   0  114.99    6.10
   7  -3   0  105.29    6.70
   7   3   0  111.29    5.60
  -7   3   0  117.29    6.30
   8  -3   0   91.79    5.50
   8  -3   0   94.29    5.60
  -8  -3   0   90.09    5.50
   8   3   0   86.39    5.00
  -8   3   0  103.39    5.80
  -9  -3   0   28.50    3.10
  -9   3   0   23.50    3.00
 -10  -3   0   78.29    5.40
 -10   3   0   76.69    5.60
 -11  -3   0   65.39    5.10
 -11   3   0   61.59    5.30
   1  -4   0   76.79    4.90
  -1  -4   0   93.29    4.20
  -1   4   0   94.99    7.50
   2  -4   0  589.64   25.80
   2  -4   0  552.94   47.20
   2  -4   0  581.64   30.00
  -2  -4   0  591.34   26.00
  -2  -4   0  617.14   29.90
   2   4   0  609.44   29.90
  -2   4   0  530.95   47.20
   2   4   0  585.64   26.00
  -2   4   0  582.34   31.10
  -3  -4   0  297.37   13.60
   3  -4   0  304.37   13.50
  -3  -4   0  296.37   15.60
  -3  -4   0  290.37   13.00
   3  -4   0  295.27   16.10
   3  -4   0  287.27   15.80
  -3  -4   0  259.77   24.40
  -3   4   0  319.57   16.30
  -3   4   0  299.17   13.40
   3   4   0  318.67   13.70
  -4  -4   0  227.18   10.50
   4  -4   0  212.98   12.20
  -4  -4   0  209.98   11.90
   4  -4   0  228.58   12.20
   4  -4   0  227.18   10.30
  -4  -4   0  219.78   10.00
  -4  -4   0  190.58   18.60
   4   4   0  242.88   12.00
  -4   4   0  219.38   18.90
  -4   4   0  224.58   12.40
  -4   4   0  223.48   10.30
   5  -4   0  402.26   21.80
   5  -4   0  410.56   18.00
  -5  -4   0  408.16   17.80
   5  -4   0  424.96   18.40
  -5  -4   0  392.96   18.50
  -5  -4   0  360.76   33.30
  -5  -4   0  393.46   21.20
  -5   4   0  412.36   18.40
  -5   4   0  372.46   33.60
  -5   4   0  408.86   18.00
  -5   4   0  405.06   18.00
   5   4   0  407.56   16.50
   6  -4   0   11.90    1.80
  -6  -4   0   12.30    1.90
   6  -4   0   14.50    1.50
  -6  -4   0    8.80    1.50
  -7  -4   0   17.80    2.10
   7  -4   0   15.90    2.00
   7  -4   0   17.80    1.80
  -7   4   0   19.00    2.40
  -7   4   0   17.00    2.30
   7   4   0   16.30    1.80
   8  -4   0   74.29    4.70
   8  -4   0   73.39    4.80
  -8  -4   0   75.09    4.70
   8   4   0   79.79    4.40
  -8   4   0   69.99    4.90
  -9  -4   0    3.40    1.50
  -9   4   0    4.90    1.80
 -10  -4   0   43.50    4.10
 -10   4   0   46.50    4.50
 -11  -4   0    6.30    2.20
 -11   4   0    3.00    2.20
  -1  -5   0 1832.22   91.09
   1  -5   0 1644.84  143.99
   1  -5   0 2028.00   95.19
  -1  -5   0 1709.03   78.79
   1   5   0 1737.53   91.09
   2  -5   0 1187.28   51.39
  -2  -5   0 1195.28   51.69
   2  -5   0 1151.28   59.69
  -2  -5   0 1236.18   59.49
   2  -5   0 1086.19   93.99
  -2   5   0 1107.49   93.99
   2   5   0 1204.28   59.49
   3  -5   0   73.69    4.60
   3  -5   0   72.79    3.80
  -3  -5   0   79.39    4.40
  -3  -5   0   81.09    3.70
   3  -5   0   77.99    3.90
   3  -5   0   68.79    7.00
  -3  -5   0   81.29    4.00
  -3   5   0   69.99    7.00
  -4  -5   0  968.40   42.70
   4  -5   0 1003.60   42.50
  -4  -5   0  974.20   49.20
   4  -5   0  924.11   50.99
  -4  -5   0  950.00   41.20
   4  -5   0  945.01   49.40
  -4  -5   0  839.82   77.29
  -4   5   0 1020.10   51.19
  -4   5   0  905.61   77.59
   4   5   0  969.30   49.20
   4   5   0 1008.40   38.10
   5  -5   0  318.67   14.30
  -5  -5   0  298.77   16.70
  -5  -5   0  316.97   14.00
  -5  -5   0  310.57   14.70
  -5  -5   0  294.07   26.20
   5  -5   0  322.67   14.50
   5  -5   0  308.57   17.10
   5   5   0  316.17   13.00
   6  -5   0  180.68   10.50
   6  -5   0  183.38    9.10
  -6  -5   0  179.78    8.80
  -6  -5   0  184.28    9.30
   6   5   0  189.58    8.20
   7  -5   0  147.19    8.40
  -7  -5   0  131.49    7.20
   7  -5   0  140.59    8.50
  -7   5   0  138.59    7.50
  -7   5   0  145.99    7.60
   7   5   0  141.29    6.70
   8  -5   0   37.10    2.80
   8  -5   0   33.20    2.90
  -8  -5   0   33.10    2.90
   8   5   0   29.30    2.70
  -8   5   0   35.90    3.50
  -9  -5   0    7.40    1.90
  -9   5   0    5.20    1.90
 -10  -5   0   21.30    2.90
 -10   5   0   17.30    3.10
 -11  -5   0   21.90    3.30
 -11   5   0   23.00    3.60
   0  -6   0  167.18   13.50
  -1  -6   0 1958.80   83.19
   1  -6   0 1890.51  152.28
  -1  -6   0 1869.61   96.19
  -1   6   0 1865.61  151.68
  -1   6   0 1883.91   99.79
   1   6   0 1868.11   96.19
  -2  -6   0 2364.96  115.19
   2  -6   0 2065.09  181.38
  -2  -6   0 2245.98   99.59
   2  -6   0 2368.76   99.89
   2   6   0 2262.67  115.19
  -2   6   0 2251.77  181.48
   3  -6   0 1037.50   91.29
   3  -6   0 1111.29   60.09
   3  -6   0 1211.88   48.60
  -3  -6   0 1130.99   50.19
   3  -6   0 1167.98   49.90
  -3  -6   0 1122.59   48.40
  -3  -6   0 1151.08   57.79
   3  -6   0 1145.99   58.09
  -3   6   0 1085.99   91.29
  -4  -6   0    4.40    0.80
  -4  -6   0    6.00    1.20
   4  -6   0    5.80    1.20
   4  -6   0    5.00    0.90
   4  -6   0    6.20    1.30
  -4  -6   0    5.30    1.60
  -4  -6   0    4.60    1.10
   4  -6   0    5.60    1.10
  -4   6   0    5.80    1.80
  -4   6   0    5.90    1.00
  -5  -6   0  675.33   36.30
  -5  -6   0  713.13   31.70
   5  -6   0  685.43   37.60
  -5  -6   0  632.44   57.09
   5  -6   0  711.63   30.70
   5  -6   0  723.03   31.40
  -5  -6   0  707.03   30.40
   5   6   0  725.73   28.10
   5   6   0  711.03   28.00
   6  -6   0    8.70    1.60
   6  -6   0    8.70    1.30
  -6  -6   0    8.20    1.30
  -6  -6   0    6.50    2.10
  -6  -6   0    8.00    1.60
   6   6   0    9.60    1.20
  -7  -6   0  249.18   12.00
   7  -6   0  255.67   14.40
  -7   6   0  259.47   12.40
  -7   6   0  246.98   12.30
   7   6   0  258.17   11.10
   8  -6   0    2.10    1.00
  -8  -6   0    4.50    1.40
   8  -6   0    4.40    1.30
   8   6   0    3.70    1.20
  -8   6   0    1.20    1.30
  -9  -6   0   52.39    4.10
  -9   6   0   57.09    4.40
   9   6   0   58.89    3.80
 -10  -6   0    2.10    1.60
 -10   6   0    4.70    2.10
 -11  -6   0   12.00    2.60
 -11   6   0    6.00    2.40
   0  -7   0    2.20    0.80
  -1  -7   0 2654.73  138.59
   1  -7   0 2594.84  218.68
  -1   7   0 3040.50  144.79
   1   7   0 2604.14  138.49
  -2  -7   0  836.82   39.90
   2  -7   0  763.42   34.40
  -2  -7   0  771.72   34.80
   2  -7   0  743.93   63.19
  -2   7   0  754.62   41.60
  -2   7   0  751.32   63.09
   2   7   0  832.12   39.80
   3  -7   0  578.74   32.00
  -3  -7   0  597.54   26.90
  -3  -7   0  635.14   30.80
   3  -7   0  614.24   26.50
  -3  -7   0  629.94   25.70
   3  -7   0  568.64   48.70
   3  -7   0  593.44   31.00
  -3   7   0  572.94   32.00
  -3   7   0  574.54   48.70
  -4  -7   0 1202.18   51.59
   4  -7   0 1222.68   53.19
   4  -7   0 1250.77   51.89
  -4  -7   0 1204.18   53.49
   4  -7   0 1259.07   61.99
  -4  -7   0 1225.08   61.59
  -4  -7   0 1023.30   96.89
   4  -7   0 1162.58   63.99
   4   7   0 1254.67   47.60
  -4   7   0 1175.18   51.79
   4   7   0 1230.38   61.59
  -5  -7   0  200.48   10.10
   5  -7   0  211.48    9.90
  -5  -7   0  211.98    9.60
  -5  -7   0  187.08   17.80
   5  -7   0  217.98    9.90
   5  -7   0  202.38   11.70
  -5  -7   0  202.18   11.40
   5   7   0  210.48    8.70
  -5   7   0  203.68    9.80
   5   7   0  216.58    8.80
  -6  -7   0   87.69    9.60
  -6  -7   0  103.19    5.30
   6  -7   0   99.79    6.20
   6  -7   0   99.89    5.50
   6   7   0  104.29    4.70
   6   7   0  105.79    4.90
   7  -7   0    5.50    1.20
  -7  -7   0    8.70    1.50
  -7   7   0    6.30    1.50
  -7   7   0    8.30    1.70
   7   7   0   10.40    1.40
   8  -7   0   21.80    2.30
  -8  -7   0   26.60    2.70
   8  -7   0   21.10    2.60
  -8   7   0   21.30    2.80
   8   7   0   24.50    2.40
  -9  -7   0   56.89    4.10
   9   7   0   49.70    3.60
  -9   7   0   62.69    4.70
 -10  -7   0   36.00    3.80
 -10   7   0   45.90    4.60
 -11  -7   0   11.20    2.30
 -11   7   0    6.70    2.50
   0  -8   0 1110.39   87.59
   0  -8   0 1036.70   55.49
  -1  -8   0  831.62   42.20
   1  -8   0  803.02   66.79
   1   8   0  849.72   42.20
   2  -8   0   58.79    2.80
   2  -8   0   62.09    3.10
  -2  -8   0   54.59    3.20
  -2  -8   0   62.39    3.40
   2  -8   0   58.19    5.60
  -2   8   0   61.69    5.50
   2   8   0   60.79    3.30
   3  -8   0  782.02   69.49
   3  -8   0  872.61   37.90
  -3  -8   0  891.71   36.70
  -3  -8   0  881.41   43.90
   3  -8   0  870.81   44.20
  -3  -8   0  855.31   38.20
  -3   8   0  829.82   37.00
  -3   8   0  859.21   69.49
   4  -8   0   70.59    3.80
   4  -8   0   77.59    4.10
  -4  -8   0   67.69    4.10
  -4  -8   0   70.49    4.50
   4  -8   0   72.59    4.80
  -4  -8   0   77.59    3.80
  -4   8   0   66.29    4.00
  -4   8   0   72.39    7.30
  -4   8   0   81.49    5.10
   4   8   0   86.89    3.50
   5  -8   0   60.19    4.20
  -5  -8   0   55.09    6.40
  -5  -8   0   66.69    3.60
   5  -8   0   69.19    3.70
  -5  -8   0   66.99    4.30
  -5  -8   0   69.69    4.00
   5  -8   0   70.99    4.00
   5   8   0   64.99    3.30
   5   8   0   67.19    3.20
  -5   8   0   65.79    3.90
   6  -8   0   21.60    2.50
  -6  -8   0   19.90    3.40
   6  -8   0   22.30    2.20
   6  -8   0   24.30    2.30
  -6  -8   0   21.10    1.90
   6   8   0   24.90    1.60
   6   8   0   23.40    1.80
  -7  -8   0    2.00    1.10
   7  -8   0    3.90    1.60
   7  -8   0    3.10    1.10
  -7   8   0    2.00    1.40
  -7   8   0    4.20    1.50
   7   8   0    1.50    0.90
   8  -8   0   60.59    4.60
  -8  -8   0   66.99    4.10
   8  -8   0   63.29    4.40
   8   8   0   57.49    3.60
  -8   8   0   55.99    4.30
  -8   8   0   61.89    4.40
  -9  -8   0   37.90    3.20
  -9   8   0   32.10    3.60
   9   8   0   35.00    2.90
 -10  -8   0    6.40    1.90
  10   8   0    5.20    1.60
 -10   8   0    5.40    2.10
 -11  -8   0   44.30    4.40
 -11   8   0   46.10    5.00
   0  -9   0    4.90    0.70
   0  -9   0    5.50    0.50
  -1  -9   0 1422.16   64.89
   1  -9   0 1161.28   67.39
   1  -9   0 1190.68  102.29
   1   9   0 1444.36   64.99
  -1   9   0 1149.48   67.39
  -2  -9   0   71.49    3.90
  -2  -9   0   67.99    3.70
   2  -9   0   65.09    6.40
   2  -9   0   77.39    3.60
   2   9   0   64.89    3.70
  -2   9   0   68.29    3.50
  -2   9   0   81.09    4.40
   3  -9   0  309.27   16.40
   3  -9   0  253.67   13.60
  -3  -9   0  325.37   16.10
  -3  -9   0  319.07   13.40
   3  -9   0  322.67   13.80
  -3  -9   0  303.97   14.20
   3  -9   0  282.87   25.60
  -3   9   0  314.77   13.70
  -3   9   0  313.87   25.60
   4  -9   0  466.35   26.60
   4  -9   0  432.16   40.40
   4  -9   0  498.35   22.00
  -4  -9   0  482.65   21.30
   4  -9   0  491.65   25.90
   4  -9   0  529.45   21.80
  -4  -9   0  481.95   25.50
  -4  -9   0  471.95   22.40
   4   9   0  478.35   25.40
  -4   9   0  532.15   26.80
  -4   9   0  477.35   21.70
   4   9   0  509.35   19.70
   4   9   0  512.25   19.60
  -4   9   0  489.15   40.50
  -5  -9   0  252.07   12.40
  -5  -9   0  226.08   21.70
   5  -9   0  273.57   12.10
  -5  -9   0  256.57   11.60
   5  -9   0  275.07   12.00
  -5  -9   0  254.27   13.90
  -5   9   0  246.38   12.00
   5   9   0  261.57   10.60
   5   9   0  267.47   10.70
  -6  -9   0  102.89    5.20
   6  -9   0   92.69    6.20
  -6  -9   0   89.49    9.50
   6  -9   0  102.69    5.60
   6   9   0  100.19    4.60
   6   9   0  107.79    4.80
  -7  -9   0   73.99    4.40
   7  -9   0   77.79    5.00
   7   9   0   76.39    4.10
  -7   9   0   80.99    4.90
  -7   9   0   81.19    5.00
  -8  -9   0   10.80    1.80
  -8   9   0    8.90    2.10
   8   9   0   12.20    1.60
  -8   9   0   11.00    2.30
  -9  -9   0  134.49    7.30
  -9   9   0  138.29    8.00
   9   9   0  124.89    6.50
 -10  -9   0   70.19    4.90
 -10   9   0   69.29    5.30
  10   9   0   67.09    4.30
 -11  -9   0    2.40    1.90
 -11   9   0    1.00    2.10
  11   9   0    1.30    1.40
   0 -10   0 3654.13  287.07
   0 -10   0 3489.25  182.28
  -1 -10   0 3967.20  206.48
   1 -10   0 4004.50  326.87
   1  10   0 4156.58  206.48
  -1  10   0 4102.09  215.28
  -2 -10   0  362.96   16.10
   2 -10   0  366.56   19.10
   2 -10   0  318.27   28.90
  -2 -10   0  353.96   18.10
  -2  10   0  364.46   15.50
   2  10   0  345.37   18.00
   3 -10   0  368.96   20.40
   3 -10   0  352.66   20.90
   3 -10   0  379.16   17.10
  -3 -10   0  374.16   17.70
  -3 -10   0  403.16   20.00
   3 -10   0  365.86   17.20
  -3 -10   0  445.06   16.70
   3 -10   0  342.07   31.80
   3  10   0  427.66   19.90
  -3  10   0  379.66   31.80
   3  10   0  438.56   15.40
  -3  10   0  352.66   21.00
  -3  10   0  364.46   17.00
   4 -10   0   54.69    2.90
  -4 -10   0   50.79    2.80
  -4 -10   0   50.19    3.30
   4 -10   0   57.09    3.30
   4 -10   0   48.70    5.70
  -4 -10   0   50.09    3.40
   4 -10   0   54.49    3.80
  -4  10   0   55.19    3.20
   4  10   0   49.90    3.30
   4  10   0   50.19    2.60
  -4  10   0   59.29    3.90
  -4  10   0   57.59    5.70
   4  10   0   52.79    2.50
  -5 -10   0  120.19   12.20
   5 -10   0  148.29    7.10
  -5 -10   0  142.79    6.60
   5 -10   0  151.18    6.80
  -5 -10   0  131.69    7.20
  -5 -10   0  130.89    7.80
   5  10   0  143.19    6.10
  -5  10   0  134.19    7.00
   5  10   0  139.09    5.90
  -6 -10   0   16.20    3.30
   6 -10   0   21.50    2.40
  -6 -10   0   18.80    1.80
  -6  10   0   23.30    2.50
   6  10   0   18.30    1.40
   6  10   0   22.50    1.70
  -7 -10   0  162.48    8.50
   7 -10   0  176.18    9.00
   7  10   0  176.68    7.80
  -7  10   0  170.48    9.00
  -7  10   0  186.18    9.20
  -8 -10   0   24.80    2.60
   8  10   0   25.30    2.30
  -8  10   0   23.40    3.00
  -8  10   0   27.60    3.20
  -9 -10   0   43.70    3.40
  -9  10   0   40.50    4.30
   9  10   0   35.70    2.90
 -10 -10   0   12.30    2.30
  10  10   0   10.30    1.80
 -10  10   0   12.50    2.80
 -11 -10   0    3.40    2.00
 -11  10   0    3.90    2.20
  11  10   0    5.00    1.70
   0 -11   0  663.33   53.29
   1 -11   0  354.86   30.80
  -1 -11   0  402.06   19.40
   1 -11   0  409.96   16.50
   1  11   0  374.76   19.40
  -1  11   0  355.76   20.30
   2 -11   0 3843.42  178.68
  -2 -11   0 3393.76  171.98
  -2 -11   0 3408.86  148.69
  -2  11   0 3303.77  143.89
  -2  11   0 3204.68  178.48
   2  11   0 3116.19  171.68
  -3 -11   0  177.08    8.80
  -3 -11   0  208.98    8.10
   3 -11   0  170.58   10.30
   3 -11   0  176.58    8.50
   3 -11   0  166.08   15.70
  -3 -11   0  193.18    9.80
   3 -11   0  173.58    8.30
   3 -11   0  172.68   10.10
   3  11   0  189.68    9.60
  -3  11   0  165.78    8.40
   3  11   0  202.08    7.40
  -4 -11   0  292.27   15.10
   4 -11   0  279.37   15.50
  -4 -11   0  272.67   12.50
  -4 -11   0  290.77   13.40
   4 -11   0  259.87   24.10
   4 -11   0  294.17   13.10
   4 -11   0  290.47   12.90
  -4  11   0  294.47   24.10
   4  11   0  277.47   11.50
   4  11   0  278.67   14.90
  -4  11   0  294.77   13.10
   4  11   0  281.97   11.50
  -5 -11   0   12.80    1.90
  -5 -11   0   11.40    2.40
   5 -11   0   12.50    1.70
  -5 -11   0   11.30    1.30
   5 -11   0   13.30    1.90
  -5 -11   0   13.00    1.70
   5 -11   0   15.10    1.50
  -5  11   0   11.90    1.70
   5  11   0   11.60    1.10
   5  11   0   12.10    1.00
  -6 -11   0  238.08   22.60
  -6 -11   0  264.27   12.10
   6 -11   0  281.07   12.70
   6  11   0  263.27   11.10
   6  11   0  264.77   11.00
  -6  11   0  277.47   12.70
   7 -11   0  233.98   11.30
  -7 -11   0  221.28   10.70
  -7  11   0  236.88   11.40
   7  11   0  216.18    9.80
  -7  11   0  230.68   11.40
   7  11   0  225.08    9.60
  -8 -11   0  181.98    9.00
   8  11   0  179.68    8.30
  -8  11   0  178.98    9.70
  -8  11   0  188.58    9.80
  -9 -11   0   85.49    5.10
  -9  11   0   86.99    5.90
   9  11   0   75.29    4.50
 -10 -11   0   76.89    4.80
  10  11   0   63.99    4.10
 -10  11   0   61.69    5.40
   0 -12   0   63.19    5.30
   1 -12   0  160.78   13.70
   1 -12   0  167.38    7.40
   1 -12   0  147.79    9.10
  -1  12   0  146.59    9.00
   1  12   0  196.08    8.50
  -2 -12   0   70.19    3.40
   2 -12   0   57.89    5.70
  -2  12   0   55.69    3.20
   3 -12   0   23.50    1.80
  -3 -12   0   24.00    1.90
   3 -12   0   18.50    1.20
   3 -12   0   22.10    2.90
   3  12   0   19.20    1.10
  -3  12   0   19.30    1.60
  -4 -12   0  398.66   18.60
   4 -12   0  401.06   21.50
   4 -12   0  410.76   18.10
  -4 -12   0  407.36   17.50
   4 -12   0  395.46   22.10
   4 -12   0  359.06   33.60
  -4 -12   0  418.46   21.10
   4 -12   0  404.66   18.10
   4  12   0  387.76   20.80
   4  12   0  420.86   16.20
  -4  12   0  413.06   18.10
   4  12   0  402.16   16.10
  -5 -12   0  407.26   19.60
   5 -12   0  420.66   19.00
   5 -12   0  428.76   19.00
  -5 -12   0  409.86   18.40
  -5  12   0  420.16   19.00
   5  12   0  419.26   17.00
   5  12   0  424.36   16.90
  -6 -12   0   21.70    3.60
  -6 -12   0   29.20    2.10
   6 -12   0   29.70    2.90
   6  12   0   28.70    1.90
   6  12   0   24.60    1.70
  -6  12   0   25.90    2.70
   7 -12   0    8.30    1.80
  -7 -12   0    8.80    1.50
   7  12   0    5.60    0.90
   7  12   0    7.30    1.20
  -7  12   0    9.60    2.00
  -7  12   0    5.90    1.80
  -8 -12   0   11.40    1.80
  -8  12   0    8.50    2.00
  -8  12   0   14.30    2.30
   8  12   0   11.00    1.50
  -9 -12   0   53.19    3.70
   9  12   0   49.30    3.30
  -9  12   0   49.30    4.30
 -10 -12   0   51.09    3.90
  10  12   0   49.90    3.50
 -10  12   0   51.59    5.20
   0 -13   0   27.00    2.70
   1 -13   0   90.99    4.20
   1 -13   0   85.09    7.60
  -2 -13   0  212.08   10.80
  -2 -13   0  214.48    9.80
   2 -13   0  196.08   17.50
   2  13   0  207.48   10.70
  -2  13   0  207.28    9.40
  -2  13   0  212.18   11.60
   3 -13   0  684.83   28.80
   3 -13   0  597.84   53.69
  -3 -13   0  643.44   28.10
  -3 -13   0  670.33   33.80
  -3 -13   0  652.83   29.70
   3 -13   0  658.13   29.10
   3 -13   0  674.53   35.40
   3  13   0  672.23   25.90
   3  13   0  633.04   33.50
  -3  13   0  643.74   28.70
   3  13   0  694.33   26.00
   4 -13   0  128.79    6.30
  -4 -13   0  130.29    7.40
   4 -13   0  136.89    7.90
  -4 -13   0  121.19    6.80
   4 -13   0  138.49    6.70
  -4 -13   0  145.09    6.10
   4  13   0  129.49    5.60
  -4  13   0  117.69    7.80
   4  13   0  140.89    5.60
  -4  13   0  126.29    6.60
   4  13   0  137.79    7.20
  -5 -13   0  105.39    5.00
   5 -13   0  102.49    5.60
  -5 -13   0   94.69    5.70
   5  13   0  104.49    4.50
  -5  13   0   98.29    5.50
   5  13   0  104.49    4.50
  -6 -13   0   40.40    2.60
   6 -13   0   39.00    3.20
  -6 -13   0   33.30    4.70
   6  13   0   42.50    2.30
  -6  13   0   48.70    3.30
   6  13   0   40.70    2.20
  -7 -13   0   63.89    3.70
   7 -13   0   61.79    4.30
  -7  13   0   68.49    4.60
   7  13   0   62.19    3.20
  -7  13   0   63.79    4.50
   7  13   0   60.49    3.30
  -8 -13   0   47.40    3.30
  -8  13   0   41.90    3.90
   8  13   0   53.29    3.00
  -8  13   0   49.50    4.00
  -9 -13   0    3.10    1.40
   9  13   0    5.00    1.30
  -9  13   0    3.70    1.90
 -10 -13   0    4.20    1.60
  10  13   0    2.50    1.30
 -10  13   0    1.50    2.10
   0 -14   0 4188.38  219.38
   0 -14   0 4285.67  345.97
   0 -14   0 4444.66  183.68
   1 -14   0  397.76   34.40
   1 -14   0  436.06   18.40
  -1 -14   0  433.56   21.60
  -2 -14   0 1010.70   43.90
  -2 -14   0  993.30   50.29
   2 -14   0  905.91   79.69
  -2 -14   0 1028.10   42.00
  -2  14   0  981.70   52.59
  -2  14   0  964.30   42.50
   2  14   0 1013.80   38.70
  -3 -14   0  959.90   43.60
   3 -14   0 1098.69   52.39
  -3 -14   0  977.10   49.80
   3 -14   0  884.11   79.09
   3 -14   0  964.60   43.00
   3 -14   0 1003.90   42.20
  -3 -14   0  958.30   41.60
   3  14   0 1001.90   38.40
   3  14   0  932.81   49.60
   3  14   0  956.80   38.30
  -3  14   0  983.10   42.20
   4 -14   0  872.81   44.10
   4 -14   0  872.01   37.00
   4 -14   0  858.01   37.50
  -4 -14   0  797.72   38.10
   4 -14   0  783.22   45.40
  -4 -14   0  842.82   36.30
  -4 -14   0  868.01   43.50
   4  14   0  889.51   33.50
   4  14   0  824.22   43.20
  -4  14   0  857.21   36.90
   4  14   0  830.12   33.40
   5 -14   0  307.97   13.90
  -5 -14   0  297.47   13.20
  -5 -14   0  283.37   14.30
  -5  14   0  317.87   14.00
   5  14   0  298.47   12.10
   5  14   0  286.37   12.10
  -6 -14   0   14.30    1.50
  -6 -14   0   14.40    3.10
   6 -14   0   15.90    2.20
  -6  14   0    8.00    1.80
   6  14   0   13.80    1.30
   6  14   0   13.20    1.20
   7 -14   0   18.70    2.50
  -7 -14   0   20.30    2.00
  -7  14   0   21.70    2.80
  -7  14   0   23.60    2.90
   7  14   0   17.60    1.50
   7  14   0   21.10    1.80
  -8 -14   0  116.89    6.10
  -8  14   0  121.59    7.00
   8  14   0  119.09    5.50
  -8  14   0  104.39    6.80
   8  14   0  107.99    5.40
  -9 -14   0    7.40    1.70
  -9  14   0    6.10    2.10
   9  14   0    5.20    1.30
  10  14   0    2.60    1.30
 -10  14   0    3.10    2.30
  -1 -15   0 1622.74   66.19
   1 -15   0 1432.26  124.99
  -1 -15   0 1553.64   79.09
   1 -15   0 1611.54   66.49
   2 -15   0   37.50    4.20
  -2 -15   0   43.40    2.50
  -2 -15   0   46.20    1.90
  -2  15   0   31.10    2.20
   2  15   0   42.30    1.70
  -2  15   0   31.60    2.60
  -3 -15   0  751.62   36.50
  -3 -15   0  867.81   41.70
   3 -15   0  743.63   66.19
   3 -15   0  785.82   35.90
  -3 -15   0  873.91   34.70
   3 -15   0  832.32   35.40
   3  15   0  806.42   32.10
   3  15   0  841.62   32.00
  -3  15   0  787.32   35.30
   3  15   0  824.92   41.40
   4 -15   0  335.17   15.10
   4 -15   0  339.97   18.30
  -4 -15   0  342.27   17.70
   4 -15   0  359.36   15.40
  -4 -15   0  347.47   14.60
  -4 -15   0  337.87   15.80
   4  15   0  331.97   17.30
  -4  15   0  326.47   15.30
  -4  15   0  311.47   18.70
   4  15   0  331.67   13.40
   4  15   0  331.97   13.50
   5 -15   0   15.60    1.90
  -5 -15   0   16.90    1.40
  -5  15   0   14.30    1.90
   5  15   0   18.80    1.20
   5  15   0   13.00    1.10
   6 -15   0  171.18    8.80
  -6 -15   0  175.38    8.10
  -6 -15   0  156.28   15.20
   6  15   0  178.38    7.40
   6  15   0  177.88    7.30
  -6  15   0  177.68    8.90
   7 -15   0   26.70    3.00
  -7 -15   0   26.70    2.20
   7  15   0   28.90    1.80
  -7  15   0   32.60    3.50
   7  15   0   27.90    1.90
   8 -15   0   85.99    5.60
  -8 -15   0   75.09    4.60
  -8  15   0   90.79    5.70
   8  15   0   77.89    3.90
  -8  15   0   86.29    5.60
   8  15   0   78.09    4.10
  -9 -15   0   39.60    3.10
  -9  15   0   39.30    4.30
   9  15   0   35.50    2.70
  -9  15   0   44.70    4.50
  10  15   0   87.39    4.70
 -10  15   0   85.09    6.50
   0 -16   0 9999.00  406.46
   0 -16   0 9211.78  485.35
   0 -16   0 9402.16  765.02
   1 -16   0 2139.39   89.29
  -1 -16   0 2235.18   88.99
   1 -16   0 1895.61  167.78
  -1 -16   0 2092.49  106.39
   2 -16   0  842.02   72.09
   2 -16   0  853.41   47.50
  -2 -16   0  861.81   45.30
  -2 -16   0  896.81   39.70
  -2 -16   0  916.21   37.90
   2  16   0  926.71   35.00
  -2  16   0  883.51   47.40
   2  16   0  926.21   35.00
  -3 -16   0  280.27   12.30
  -3 -16   0  291.27   13.50
  -3 -16   0  284.57   14.90
   3 -16   0  285.87   13.00
   3  16   0  278.97   14.60
  -3  16   0  317.47   16.20
   3  16   0  275.17   11.40
   3  16   0  276.97   11.30
  -3  16   0  284.87   13.00
   4 -16   0   12.10    1.00
  -4 -16   0   13.70    1.70
   4 -16   0   15.10    2.10
   4 -16   0   13.80    1.70
  -4  16   0   12.60    1.60
   4  16   0   12.00    0.90
  -5 -16   0  388.76   17.00
   5 -16   0  391.96   17.80
   5  16   0  396.36   15.70
   5  16   0  378.46   15.60
  -5  16   0  389.76   17.90
  -6 -16   0  107.99    5.10
   6 -16   0  100.89    5.90
   6  16   0   97.39    4.60
   6  16   0  108.99    4.60
  -6  16   0  101.69    6.00
  -7 -16   0   65.29    3.70
   7 -16   0   60.79    4.50
   7  16   0   64.69    3.10
  -7  16   0   62.39    4.50
   7  16   0   61.19    3.20
  -8 -16   0  197.98    9.40
   8 -16   0  184.78   10.40
   8  16   0  197.98    8.60
  -8  16   0  194.48   10.50
   8  16   0  193.98    8.40
  -8  16   0  208.88   10.60
  -9  16   0   57.39    5.30
   9  16   0   49.20    3.10
  -9  16   0   50.79    5.00
 -10  16   0   12.20    2.90
  10  16   0   12.80    1.80
  -1 -17   0 1176.68   62.29
   1 -17   0 1267.87   52.49
   1 -17   0 1145.39   98.59
  -1 -17   0 1282.97   52.19
   1  17   0 1248.88   48.20
   2 -17   0  272.97   16.00
  -2 -17   0  284.47   15.00
   2 -17   0  278.17   24.20
  -2 -17   0  294.17   13.50
  -2 -17   0  307.77   12.50
   2  17   0  299.67   11.60
  -2  17   0  286.97   15.90
   2  17   0  296.67   11.50
  -3 -17   0  460.25   22.90
   3 -17   0  465.45   24.50
  -3 -17   0  448.96   20.40
   3 -17   0  446.56   19.70
   3 -17   0  400.76   36.70
  -3 -17   0  443.86   19.00
  -3  17   0  434.96   19.70
   3  17   0  446.86   22.60
   3  17   0  435.26   17.50
   3  17   0  449.46   17.60
  -4 -17   0   71.59    4.20
  -4 -17   0   70.89    4.10
   4 -17   0   66.29    4.70
  -4 -17   0   71.19    3.20
   4 -17   0   65.89    4.00
  -4  17   0   61.19    3.90
   4  17   0   67.89    3.70
   4  17   0   70.19    3.00
   4  17   0   68.69    2.90
  -5 -17   0    6.60    0.90
   5 -17   0    7.20    1.40
   5  17   0    9.10    0.80
  -5  17   0    8.10    1.60
   5  17   0    8.30    0.80
  -6 -17   0  207.08    9.30
   6 -17   0  196.38   10.30
   6  17   0  197.28    8.50
   6  17   0  211.58    8.50
  -6  17   0  208.88   10.40
   7 -17   0  227.78   11.80
  -7 -17   0  237.28   10.80
  -7  17   0  240.68   12.00
   7  17   0  227.18    9.80
   7  17   0  242.48    9.80
  -8 -17   0  100.39    5.70
   8 -17   0  107.19    6.60
   8  17   0  108.29    5.10
  -8  17   0  123.69    7.10
  -8  17   0  107.19    6.90
   8  17   0  110.49    5.00
   9  17   0    2.20    0.80
   9  17   0    2.40    1.10
  -9  17   0    2.70    2.10
  -9  17   0    0.30    1.80
  10  17   0   70.59    3.90
 -10  17   0   67.29    5.60
   0 -18   0  469.75   24.80
   0 -18   0  471.75   38.90
   0 -18   0  501.15   20.90
   1 -18   0 2847.81  122.49
  -1 -18   0 2843.82  146.49
  -1 -18   0 3082.89  122.29
   1 -18   0 2646.04  230.38
   1  18   0 2940.31  112.79
  -2 -18   0  304.47   16.50
  -2 -18   0  327.57   14.80
  -2 -18   0  336.17   13.70
   2 -18   0  299.27   26.60
   2 -18   0  326.37   14.30
   2  18   0  316.67   12.70
   2  18   0  324.97   12.70
  -3 -18   0  132.09    5.80
   3 -18   0  122.49    7.80
   3 -18   0  118.29   11.80
  -3 -18   0  130.69    7.10
   3 -18   0  135.99    6.60
  -3 -18   0  136.69    6.80
   3  18   0  131.49    6.80
  -3  18   0  137.39    6.60
   3  18   0  138.59    5.40
   3  18   0  132.09    5.30
  -3  18   0  134.49    7.80
  -4 -18   0  167.78    7.40
   4 -18   0  171.18    9.90
  -4 -18   0  170.88    9.20
  -4 -18   0  166.68    8.60
   4 -18   0  164.98    8.30
   4  18   0  167.08    8.70
   4  18   0  163.78    6.80
  -4  18   0  168.48    8.30
   4  18   0  171.58    6.90
   5 -18   0  437.06   19.80
  -5 -18   0  435.76   18.90
   5  18   0  423.76   17.30
  -5  18   0  456.45   19.90
   5  18   0  428.86   17.40
  -6 -18   0  693.23   29.90
   6 -18   0  700.83   30.90
  -6  18   0  693.83   31.00
   6  18   0  676.93   27.50
   6  18   0  686.43   27.50
  -7 -18   0   77.09    3.90
   7 -18   0   69.89    4.80
   7  18   0   69.59    3.40
  -7  18   0   70.59    5.10
   7  18   0   68.99    3.40
   8 -18   0   27.90    3.50
   8  18   0   24.50    1.80
   8  18   0   22.30    1.60
  -8  18   0   20.70    3.00
  -8  18   0   26.60    3.30
  -9  18   0    3.60    2.00
   9  18   0    3.20    1.10
  -9  18   0    1.80    1.80
   9  18   0    5.20    0.90
  10  18   0    0.60    1.00
 -10  18   0    2.80    2.30
   0 -19   0    5.00    0.80
   0  19   0    6.30    0.70
   1 -19   0 1347.77  117.39
   1 -19   0 1477.65   62.59
   1 -19   0 1428.16   74.59
  -1 -19   0 1447.26   74.29
  -1 -19   0 1564.24   62.29
   1  19   0 1510.35   57.49
   1  19   0 1439.86   57.39
   2 -19   0  285.27   26.20
  -2 -19   0  311.37   16.30
  -2 -19   0  329.37   14.70
  -2 -19   0  330.57   13.60
   2 -19   0  306.37   14.10
   2  19   0  323.97   12.60
   2  19   0  313.37   12.50
  -3 -19   0   99.49    4.20
   3 -19   0   85.59    9.00
  -3 -19   0  103.79    5.40
   3 -19   0   98.39    5.10
  -3 -19   0   97.49    5.30
  -3  19   0   97.49    5.10
   3  19   0   99.49    4.00
   3  19   0   91.59    3.90
  -3  19   0   85.79    5.80
   3  19   0   99.49    5.00
  -4 -19   0  179.28    7.70
   4 -19   0  185.68    8.70
  -4 -19   0  162.28    8.90
   4 -19   0  179.38   10.30
  -4 -19   0  171.38    9.50
   4  19   0  169.68    7.00
   4  19   0  181.78    7.20
   4  19   0  176.38    9.10
  -4  19   0  179.28    8.70
   5 -19   0    1.50    1.10
   5  19   0    1.10    0.40
  -5  19   0    1.40    1.10
   5  19   0    1.00    0.40
   6 -19   0   27.00    3.00
  -6 -19   0   29.80    1.90
  -6  19   0   29.00    3.20
   6  19   0   28.60    1.60
   6  19   0   25.20    1.60
   7 -19   0  201.68   10.40
   7  19   0  199.18    8.30
  -7  19   0  210.08   10.60
   7  19   0  192.28    8.30
   8 -19   0   22.30    3.00
   8  19   0   20.00    1.50
  -8  19   0   22.20    3.10
  -8  19   0   23.80    3.10
   8  19   0   17.00    1.60
   9  19   0   42.60    2.40
  -9  19   0   45.30    4.80
   9  19   0   36.50    2.50
  -9  19   0   46.80    4.90
  10  19   0    7.90    1.30
  10  19   0    8.20    1.20
 -10  19   0   10.70    3.00
   0 -20   0 1529.35   78.09
   0 -20   0 1529.35  122.89
   0 -20   0 1545.45   65.49
   0  20   0 1520.45   60.39
  -1 -20   0  187.98    7.90
   1 -20   0  187.58    9.70
   1 -20   0  175.88    8.20
   1 -20   0  160.68   15.00
   1  20   0  178.88    7.30
  -2 -20   0  678.73   31.40
  -2 -20   0  768.72   29.80
   2 -20   0  685.93   30.40
  -2 -20   0  679.63   35.70
   2 -20   0  630.64   56.79
   2  20   0  716.43   27.60
   2  20   0  714.43   27.50
  -3 -20   0  130.79    5.60
  -3 -20   0  136.09    6.90
  -3 -20   0  136.39    6.70
   3 -20   0  127.09    6.40
   3 -20   0  110.19   11.50
   3  20   0  130.19    5.20
   3  20   0  128.59    6.60
  -3  20   0  121.29    6.40
   3  20   0  123.99    5.10
  -4 -20   0  259.17   13.40
  -4 -20   0  263.07   10.90
   4 -20   0  239.38   14.10
   4 -20   0  245.78   11.90
  -4 -20   0  257.27   12.30
   4  20   0  240.68   10.10
  -4  20   0  249.28   11.90
   4  20   0  255.47   10.00
   5 -20   0  143.19    7.40
  -5 -20   0  137.99    6.30
   5  20   0  135.79    5.70
  -5  20   0  141.49    7.40
   5  20   0  140.49    5.80
   6 -20   0  125.89    6.90
   6  20   0  117.49    5.10
  -6  20   0  128.69    7.00
   6  20   0  119.99    5.20
   7 -20   0  263.17   12.70
  -7  20   0  262.07   12.80
   7  20   0  249.97   10.30
   7  20   0  237.08   10.30
   8 -20   0  303.27   16.00
   8  20   0  327.07   13.30
  -8  20   0  345.27   16.40
  -8  20   0  338.47   16.30
   8  20   0  318.37   13.30
   9  20   0   15.90    1.50
  -9  20   0   14.90    3.00
   9  20   0   17.30    1.40
  -9  20   0   16.30    3.10
  10  20   0   21.50    1.90
  10  20   0   20.70    1.70
 -10  20   0   20.70    3.50
  -1 -21   0  324.97   13.20
  -1 -21   0  299.47   14.00
  -1 -21   0  302.27   15.60
   1 -21   0  302.87   15.90
   1 -21   0  278.17   24.90
   1 -21   0  298.57   13.50
  -1  21   0  312.47   12.50
   1  21   0  288.97   12.00
   1  21   0  303.57   12.20
  -2 -21   0  104.89    5.40
  -2 -21   0  102.69    4.50
  -2 -21   0  100.89    5.30
   2 -21   0   94.69    5.00
   2 -21   0   87.39    9.10
   2  21   0  105.19    4.20
   2  21   0   98.19    4.10
   3 -21   0  115.89   12.20
   3 -21   0  132.49    6.80
  -3 -21   0  141.89    7.10
  -3 -21   0  136.49    5.90
  -3 -21   0  145.89    7.40
  -3  21   0  131.89    6.80
   3  21   0  141.19    5.60
   3  21   0  132.99    5.40
  -4 -21   0  166.88    9.00
  -4 -21   0  171.18    7.20
   4 -21   0  153.28    8.20
   4 -21   0  169.08    9.90
  -4  21   0  163.18    8.30
   4  21   0  166.18    6.60
   4  21   0  166.38    6.70
  -5 -21   0   11.40    0.90
   5 -21   0   16.40    2.20
  -5  21   0   11.80    1.90
   5  21   0   10.80    0.80
   5  21   0   11.90    0.70
   6 -21   0   38.80    3.30
   6  21   0   41.10    1.90
  -6  21   0   40.10    3.40
   6  21   0   36.60    1.90
   7 -21   0  170.48    9.20
  -7  21   0  185.78    9.50
   7  21   0  168.98    7.20
   7  21   0  166.58    7.10
   8 -21   0   31.60    3.60
   8  21   0   29.90    1.80
  -8  21   0   27.70    3.70
  -8  21   0   29.60    3.60
   8  21   0   30.90    1.80
   9  21   0   18.80    1.40
   9  21   0   15.80    1.40
  -9  21   0   11.70    3.00
  -9  21   0   16.50    3.30
  10  21   0   44.20    2.70
  10  21   0   46.90    2.50
 -10  21   0   61.59    5.90
   0 -22   0   46.70    4.20
   0 -22   0   44.30    2.50
   0 -22   0   43.00    2.80
   0  22   0   44.50    2.30
  -1 -22   0  463.55   19.10
   1 -22   0  410.26   36.00
  -1 -22   0  415.16   20.00
  -1 -22   0  439.16   22.60
   1 -22   0  434.46   22.90
  -1 -22   0  472.55   35.50
   1 -22   0  444.86   19.40
   1  22   0  423.86   17.40
  -1  22   0  458.05   17.90
   1  22   0  432.96   17.60
  -2 -22   0  108.29    5.60
  -2 -22   0  110.79    4.70
   2 -22   0  103.39    5.30
  -2 -22   0  106.29    5.70
   2 -22   0   92.89    9.50
   2  22   0  108.89    4.40
  -2  22   0  102.29    5.30
   2  22   0  102.49    4.30
  -3 -22   0   31.30    2.40
  -3 -22   0   27.30    1.40
   3  22   0   29.70    1.30
   3  22   0   23.90    1.20
  -3  22   0   25.10    2.20
   4 -22   0   39.40    2.90
   4 -22   0   34.40    3.30
  -4 -22   0   38.40    1.80
  -4  22   0   37.20    2.80
   4  22   0   37.70    1.60
   4  22   0   40.30    1.70
   5 -22   0  119.49    6.50
   5  22   0  116.49    4.80
   5  22   0  115.59    4.70
  -5  22   0  113.49    6.40
   6 -22   0    4.00    1.70
   6  22   0    4.70    0.60
  -6  22   0    3.20    1.60
   7 -22   0   10.60    2.30
  -7  22   0   12.60    2.50
   7  22   0    9.60    0.90
   7  22   0   11.60    1.00
   8 -22   0   11.10    2.60
   8  22   0   11.40    1.00
   8  22   0   12.00    1.10
  -8  22   0   14.10    2.80
  -8  22   0    7.50    2.20
   9 -22   0   21.40    3.40
  -9  22   0   23.70    3.60
   9  22   0   22.50    1.50
  -9  22   0   25.60    3.70
   9  22   0   23.80    1.70
  10  22   0   13.40    1.20
 -10  22   0   12.50    3.00
  10  22   0   12.70    1.30
   0 -23   0    4.30    1.00
   0 -23   0    4.10    0.70
   0 -23   0    4.60    0.80
   0  23   0    4.90    0.70
   0  23   0    3.60    0.50
  -1 -23   0   48.50    4.40
   1 -23   0   46.30    4.90
  -1 -23   0   50.99    3.00
   1 -23   0   48.40    2.90
  -1 -23   0   50.49    2.60
  -1 -23   0   55.99    3.00
   1 -23   0   49.99    3.20
   1  23   0   49.90    2.40
  -1  23   0   49.10    2.70
   1  23   0   54.39    2.20
  -2 -23   0  183.48    9.00
  -2 -23   0  173.78    9.60
   2 -23   0  171.08   15.80
   2 -23   0  193.78    8.70
  -2 -23   0  195.28    8.10
  -2  23   0  206.68    8.20
   2  23   0  173.28    7.40
   2  23   0  179.18    7.40
  -2  23   0  176.68    8.60
  -3 -23   0    9.20    0.70
  -3 -23   0   11.20    1.20
  -3 -23   0   10.20    1.60
   3  23   0    7.80    0.60
   3  23   0    7.90    0.70
  -3  23   0    7.60    1.30
   4 -23   0  400.36   21.80
  -4 -23   0  414.56   17.20
   4 -23   0  373.86   18.20
  -4  23   0  407.36   18.30
   5 -23   0    6.00    1.50
  -5  23   0    7.40    1.60
   6 -23   0  145.89    8.00
   6  23   0  142.39    6.00
  -6  23   0  153.78    8.20
   6  23   0  149.99    6.00
   7 -23   0   24.50    3.20
   7  23   0   22.30    1.30
   7  23   0   23.40    1.30
  -7  23   0   28.20    3.40
   8 -23   0   38.90    4.10
   8  23   0   31.20    1.80
   8  23   0   33.20    1.80
  -8  23   0   37.20    4.30
  -8  23   0   40.20    4.40
   9 -23   0   28.10    3.80
  -9  23   0   26.50    4.00
  -9  23   0   31.90    4.20
   9  23   0   24.40    1.60
   9  23   0   26.50    1.60
 -10  23   0   15.40    3.60
  10  23   0   15.80    1.30
  10  23   0   17.30    1.40
   0 -24   0  110.39    5.20
   0 -24   0  105.59    5.90
   0 -24   0  103.99    9.20
   0  24   0  110.79    4.50
   0  24   0  103.49    4.70
   1 -24   0  116.59   11.20
  -1 -24   0  135.49   10.70
   1 -24   0  128.19    6.20
  -1 -24   0  133.39    6.50
  -1 -24   0  131.59    6.90
   1 -24   0  126.19    7.20
  -1 -24   0  123.79    5.90
  -1  24   0  132.19    5.80
   1  24   0  133.09    5.30
   1  24   0  125.99    5.50
  -2 -24   0  117.09    5.00
  -2 -24   0  113.19    5.90
   2 -24   0  101.99   10.00
   2 -24   0  102.39    5.50
  -2 -24   0  100.19    5.90
   2  24   0  115.89    4.60
   2  24   0  107.89    4.60
  -2  24   0  110.99    5.60
  -2  24   0  119.89    5.30
  -3 -24   0   55.49    2.50
  -3 -24   0   55.09    3.30
  -3 -24   0   55.79    3.60
  -3  24   0   47.60    3.30
   3  24   0   50.89    2.30
   3  24   0   57.69    2.40
   4 -24   0  204.78   10.20
  -4  24   0  210.98   10.20
   5 -24   0   52.79    3.80
  -5  24   0   56.29    4.00
   6 -24   0   76.79    5.10
  -6  24   0   73.19    5.00
   7 -24   0   49.70    4.00
   7  24   0   45.80    2.10
   7  24   0   48.20    2.20
  -7  24   0   51.89    4.20
   8 -24   0  109.59    7.10
   8  24   0  111.49    4.70
   8  24   0  114.39    4.80
  -8  24   0  115.99    7.30
  -8  24   0  120.29    7.40
   9 -24   0   14.00    2.70
   9  24   0    9.80    0.80
  -9  24   0   10.90    2.80
  -9  24   0    9.90    2.60
   9  24   0    7.50    0.80
 -10  24   0   69.19    6.30
  10  24   0   72.79    3.20
  10  24   0   71.49    3.20
   0 -25   0   17.20    1.50
  -1 -25   0  238.38   12.70
   1 -25   0  220.68   20.30
  -1 -25   0  259.87   10.80
  -1 -25   0  226.78   11.40
  -1 -25   0  253.87   19.80
   1 -25   0  242.58   11.10
   1  25   0  241.98    9.90
  -1  25   0  256.07   10.30
   1  25   0  239.98    9.80
  -2 -25   0  492.55   22.60
  -2 -25   0  458.75   25.30
   2 -25   0  450.65   40.50
  -2 -25   0  525.35   21.20
   2 -25   0  503.85   21.80
  -2  25   0  528.45   20.20
   2  25   0  487.25   19.50
   2  25   0  488.35   19.50
  -2  25   0  484.05   21.70
  -3 -25   0  224.88    9.30
  -3 -25   0  216.18   10.50
  -3 -25   0  196.18   11.30
  -3  25   0  213.18   10.20
   3  25   0  210.08    8.50
   3  25   0  212.28    8.50
   4 -25   0   85.69    5.10
  -4  25   0   95.39    5.20
   5 -25   0  128.29    7.10
  -5  25   0  131.59    7.20
   6 -25   0  346.57   17.10
  -6  25   0  377.26   17.40
   7 -25   0   40.70    3.60
  -7  25   0   34.00    3.90
   8 -25   0   98.49    6.60
  -8  25   0  102.79    6.80
  -8  25   0  106.49    6.90
   9 -25   0   22.80    3.50
  -9  25   0   28.30    4.00
  -9  25   0   24.50    3.70
   0 -26   0 2066.89   88.99
   0 -26   0 2012.20  167.18
   0  26   0 2223.38   81.89
   0  26   0 2019.20   82.19
   1 -26   0  304.47   13.80
  -1 -26   0  316.97   13.50
   1 -26   0  284.57   25.40
  -1 -26   0  296.67   15.90
  -1 -26   0  297.27   14.30
  -1 -26   0  322.57   24.90
   1  26   0  306.07   12.50
  -1  26   0  322.47   12.40
  -1  26   0  306.17   12.80
   1  26   0  296.97   12.20
  -2 -26   0  117.29    6.90
   2 -26   0  132.39    6.40
  -2 -26   0  139.09    5.80
   2 -26   0  117.39   11.50
  -2 -26   0  135.79    6.70
  -2  26   0  133.89    6.00
   2  26   0  122.19    5.30
   2  26   0  129.09    5.30
  -3 -26   0  117.19    6.50
  -3 -26   0  122.39    5.30
  -3  26   0  109.69    6.20
   3  26   0  118.89    4.90
   3  26   0  120.99    4.90
   4 -26   0   66.19    4.40
  -4  26   0   76.19    4.50
   5 -26   0  181.08    9.40
  -5  26   0  186.58    9.50
   6 -26   0  107.99    6.50
  -6  26   0  115.09    6.70
   7 -26   0   64.59    4.80
  -7  26   0   64.09    4.90
   8 -26   0   83.29    5.70
  -8  26   0   70.89    5.70
  -8  26   0   77.59    5.80
   9 -26   0   12.50    2.90
  -9  26   0    6.50    2.70
  -9  26   0   14.00    3.20
   0 -27   0   37.00    3.80
   1 -27   0  333.57   14.90
  -1 -27   0  349.77   27.10
   1 -27   0  300.87   27.60
  -1 -27   0  336.67   14.60
  -1 -27   0  321.57   15.50
   1  27   0  311.97   13.30
   1  27   0  331.97   13.50
  -1  27   0  355.36   13.50
  -1  27   0  347.47   13.90
   2 -27   0   56.69    3.60
  -2 -27   0   64.09    3.10
  -2 -27   0   68.39    3.90
   2 -27   0   52.79    6.20
   2  27   0   60.29    2.80
  -2  27   0   61.49    3.40
   2  27   0   67.09    2.80
   3  27   0   68.49    2.90
  -3  27   0   64.39    4.00
   3  27   0   71.69    3.00
   4 -27   0  135.19    7.20
  -4  27   0  135.29    7.20
   5 -27   0   24.70    2.80
  -5  27   0   28.10    3.00
   6 -27   0   29.30    3.30
  -6  27   0   26.40    3.20
   7 -27   0   23.50    3.20
  -7  27   0   28.40    3.50
   8 -27   0   14.70    2.80
  -8  27   0   10.10    2.80
  -8  27   0   13.70    2.90
   9 -27   0   78.59    6.30
  -9  27   0   99.29    7.00
  -9  27   0   88.39    6.80
   0 -28   0  185.88    8.10
   0 -28   0  168.48   14.60
   0 -28   0  164.78    8.30
   0  28   0  161.78    7.40
   0  28   0  181.38    7.10
  -1 -28   0  457.05   35.80
  -1 -28   0  448.66   20.30
   1 -28   0  394.86   36.30
   1 -28   0  432.96   19.60
  -1 -28   0  464.65   19.30
   1  28   0  442.76   17.60
  -1  28   0  450.95   18.20
   1  28   0  435.96   17.80
   2 -28   0  142.09    7.20
   2 -28   0  127.69   13.00
  -2 -28   0  149.29    7.60
  -2 -28   0  159.98    6.70
   2  28   0  143.49    6.00
   2  28   0  149.29    6.10
  -2  28   0  147.59    6.80
   3 -28   0   24.20    2.30
   3  28   0   31.80    1.50
   4 -28   0   61.19    4.00
  -4  28   0   63.39    4.10
   5 -28   0   11.70    2.00
  -5  28   0   12.70    2.10
   6 -28   0   40.00    4.00
  -6  28   0   39.60    3.90
   7 -28   0   43.00    4.00
  -7  28   0   56.09    4.50
   8 -28   0   55.99    4.90
  -8  28   0   64.19    5.40
  -8  28   0   63.29    5.30
   9 -28   0   29.20    4.00
  -9  28   0   32.00    4.40
  -9  28   0   31.50    4.30
   0 -29   0   22.00    1.80
   0 -29   0   20.20    2.50
   0  29   0   14.30    1.10
  -1 -29   0  321.97   15.30
  -1 -29   0  345.47   14.40
   1 -29   0  289.57   27.10
   1 -29   0  321.27   14.70
  -1 -29   0  338.57   26.60
  -1  29   0  324.47   13.70
   1  29   0  344.37   13.10
   1  29   0  315.17   13.30
  -2 -29   0   27.50    1.60
   2 -29   0   23.70    2.10
   2 -29   0   22.10    3.40
  -2 -29   0   23.60    2.50
   2  29   0   23.20    1.40
   2  29   0   24.60    1.30
  -2  29   0   19.40    1.90
   3 -29   0  767.02   33.90
   3  29   0  751.52   30.30
   3  29   0  784.52   30.30
   4 -29   0   54.19    3.80
  -4  29   0   52.29    3.80
   5 -29   0  168.98    8.90
  -5  29   0  170.48    9.00
   6 -29   0   30.90    3.40
  -6  29   0   27.40    3.40
   7 -29   0   59.69    4.60
  -7  29   0   54.09    4.60
   8 -29   0    8.20    2.30
  -8  29   0    6.30    2.50
  -8  29   0    3.90    2.40
   9 -29   0    6.00    2.50
  -9  29   0    7.60    2.80
  -9  29   0    9.10    2.90
   0 -30   0  731.33   61.09
   0 -30   0  737.83   32.70
   0  30   0  737.43   30.20
   0  30   0  802.82   29.90
  -1 -30   0   38.40    4.00
  -1 -30   0   45.90    2.90
  -1 -30   0   43.20    2.40
   1 -30   0   36.70    4.50
   1 -30   0   32.60    2.60
   1  30   0   43.90    2.30
   1  30   0   49.10    2.00
  -1  30   0   37.40    2.50
  -2 -30   0  363.86   15.30
   2 -30   0  341.07   15.90
  -2 -30   0  364.76   28.30
  -2 -30   0  335.97   16.40
   2  30   0  340.67   14.00
  -2  30   0  346.57   14.80
   2  30   0  335.17   14.00
   3 -30   0   52.59    3.60
   4 -30   0  228.58   11.20
   5 -30   0    5.70    1.80
  -5  30   0    7.80    1.90
   6 -30   0    9.60    2.00
  -6  30   0    9.70    2.30
   7 -30   0    1.80    1.80
  -7  30   0    6.40    2.20
   8 -30   0   34.00    4.20
  -8  30   0   52.89    5.20
  -8  30   0   45.40    5.00
   9 -30   0   14.90    3.10
  -9  30   0   11.00    3.10
  -9  30   0   17.90    3.60
   0 -31   0   26.10    3.10
   0  31   0   29.70    1.90
   0  31   0   23.30    1.40
  -1 -31   0   67.79    5.90
   1 -31   0   59.99    6.50
   1 -31   0   64.59    3.70
  -1 -31   0   65.69    4.00
  -1 -31   0   64.99    3.50
   1  31   0   65.69    2.90
  -1  31   0   64.99    3.50
   1  31   0   64.99    3.20
  -2 -31   0  245.68   10.80
  -2 -31   0  257.37   19.90
   2 -31   0  227.58   11.40
  -2 -31   0  236.08   11.90
   2  31   0  242.68    9.90
   2  31   0  235.18    9.90
  -2  31   0  243.68   10.70
   3 -31   0  137.49    7.20
   4 -31   0   24.40    2.70
   5 -31   0  112.49    6.50
   6 -31   0   43.20    3.70
  -6  31   0   40.20    4.20
   7 -31   0    3.80    2.00
  -7  31   0    7.60    2.20
   8 -31   0   54.59    4.90
  -8  31   0   66.49    5.60
  -8  31   0   64.19    5.50
   9 -31   0   31.20    4.30
  -9  31   0   40.40    4.90
  -9  31   0   35.80    4.70
   0 -32   0  130.69   11.90
   0 -32   0  141.59    6.70
   0  32   0  139.99    5.80
   0  32   0  135.59    6.20
  -1 -32   0   87.09    7.80
  -1 -32   0   85.49    4.40
   1 -32   0   77.89    8.30
   1 -32   0   85.79    4.70
   1  32   0   87.09    4.10
   1  32   0   97.89    3.90
  -1  32   0   90.89    4.50
  -2 -32   0   21.30    2.40
  -2 -32   0   26.40    1.60
  -2 -32   0   19.70    2.40
   2 -32   0   21.30    2.20
   2  32   0   21.80    1.30
   2  32   0   20.00    1.40
  -2  32   0   18.80    2.10
   3 -32   0   86.19    5.10
   4 -32   0   62.09    4.10
   5 -32   0   15.90    2.40
   6 -32   0   41.60    4.20
  -6  32   0   41.40    4.20
   7 -32   0    3.60    2.10
  -7  32   0    5.80    2.30
   8 -32   0   18.50    3.10
  -8  32   0   16.10    3.20
  -8  32   0   22.10    3.60
   0  33   0   23.60    1.70
   0  33   0   17.90    1.30
  -1 -33   0  362.66   15.30
  -1 -33   0  349.07   28.20
   1 -33   0  341.57   15.60
   1 -33   0  305.97   28.70
  -1  33   0  360.16   14.50
   1  33   0  340.07   13.80
   1  33   0  343.37   14.10
  -2 -33   0  119.19    5.60
   2 -33   0  112.49    6.20
  -2 -33   0  118.49    9.90
   2  33   0  116.09    5.00
  -2  33   0  125.59    5.90
   2  33   0  110.79    5.10
   3 -33   0  102.99    5.80
   4 -33   0    1.70    1.30
   5 -33   0   53.69    4.10
   6 -33   0   43.10    3.80
   7 -33   0   56.39    4.70
  -7  33   0   58.69    5.50
   8 -33   0   65.09    5.70
  -8  33   0   77.29    6.10
  -8  33   0   87.29    6.30
   0 -34   0  228.18   10.50
   0 -34   0  212.98   19.10
   0  34   0  234.28    9.30
   0  34   0  221.58    9.70
   1 -34   0  121.89    6.60
  -1 -34   0  141.49    6.40
  -1 -34   0  133.19   11.30
   1 -34   0  118.39   11.80
  -1  34   0  135.89    6.30
   1  34   0  130.39    5.80
   1  34   0  129.09    5.50
  -2 -34   0   85.69    7.40
   2 -34   0   79.49    4.80
   2  34   0   84.09    3.70
   2  34   0   81.99    3.80
  -2  34   0   88.69    4.70
   3 -34   0   36.60    3.00
   4 -34   0   11.80    2.10
   5 -34   0    6.40    1.80
   6 -34   0   31.90    3.60
   7 -34   0   67.89    5.30
   8 -34   0    0.40    2.10
  -8  34   0    4.90    2.30
  -8  34   0    5.00    2.40
   0 -35   0   20.60    3.00
   0 -35   0   27.20    2.10
   0  35   0   23.70    1.90
   0  35   0   17.90    1.30
  -1 -35   0   34.70    2.40
  -1 -35   0   35.50    3.90
   1 -35   0   35.00    2.70
   1 -35   0   33.90    4.50
  -1  35   0   34.10    2.60
   1  35   0   37.30    2.20
   1  35   0   38.90    1.90
   2 -35   0  146.79    7.80
  -2 -35   0  160.38   13.00
   2  35   0  148.69    6.40
   2  35   0  150.18    6.50
  -2  35   0  158.48    7.40
   3 -35   0   19.60    2.40
   4 -35   0   67.79    4.50
   5 -35   0    7.00    1.90
   6 -35   0   23.10    3.20
   7 -35   0   39.30    4.30
   8 -35   0   31.50    4.10
   0 -36   0  693.33   30.70
   0 -36   0  665.03   57.09
   0  36   0  714.43   28.40
   0  36   0  721.73   27.90
   1 -36   0  848.62   39.50
  -1 -36   0  918.21   73.19
  -1 -36   0  907.41   39.20
  -1  36   0  927.81   36.60
   1  36   0  907.81   36.20
   1  36   0  908.61   35.90
  -2 -36   0   25.50    3.00
   2 -36   0   29.40    2.60
   2  36   0   27.80    1.60
  -2  36   0   26.90    2.60
   2  36   0   29.10    1.70
   3 -36   0   23.50    2.70
  -3 -36   0   24.90    2.70
   4 -36   0   55.49    4.10
   5 -36   0   96.49    6.10
   6 -36   0    5.60    1.90
   7 -36   0   19.30    3.10
   8 -36   0   38.10    4.50
   0 -37   0   23.20    3.30
   0  37   0   22.40    1.50
   0  37   0   23.50    2.10
   1 -37   0  154.28    8.00
  -1 -37   0  150.98   13.80
  -1 -37   0  159.58    7.70
   1  37   0  163.88    6.80
  -1  37   0  169.98    7.60
   1  37   0  166.08    7.10
  -2 -37   0  150.98   12.70
   2 -37   0  147.89    7.70
   2  37   0  150.28    6.40
   2  37   0  147.09    6.30
  -2  37   0  147.89    7.30
   3 -37   0  165.48    9.20
  -3 -37   0  188.68   15.10
   4 -37   0   23.20    2.80
   5 -37   0   46.00    3.80
   6 -37   0    6.20    2.20
   7 -37   0   18.40    3.30
   8 -37   0   52.39    5.40
   0 -38   0   79.59    8.10
   0 -38   0   83.99    4.70
   0  38   0   91.49    4.40
   1 -38   0   42.20    3.30
  -1 -38   0   48.80    3.00
  -1 -38   0   45.10    4.90
   1  38   0   50.09    2.40
  -1  38   0   49.99    3.20
   1  38   0   48.20    2.80
   2 -38   0   65.79    4.40
  -2 -38   0   68.09    6.40
  -2  38   0   66.49    4.20
   2  38   0   74.99    3.30
   2  38   0   70.69    3.40
  -3 -38   0   50.79    4.70
   3 -38   0   43.60    3.60
   4 -38   0   81.59    5.30
   5 -38   0    4.10    1.80
   6 -38   0   13.40    2.60
   7 -38   0   31.00    3.90
   0 -39   0   10.90    2.50
   0  39   0   14.30    1.60
  -1 -39   0  107.39    5.50
  -1 -39   0  103.39    9.80
   1 -39   0  100.69    5.80
  -1  39   0  108.79    5.50
   1  39   0  110.09    4.80
   1  39   0  115.59    5.10
   2 -39   0  120.29    6.70
  -2 -39   0  125.39   10.70
   2  39   0  123.79    5.30
   2  39   0  117.99    5.40
   3 -39   0  113.29    6.90
  -3 -39   0  132.09   10.80
   4 -39   0   14.50    2.40
   5 -39   0   45.80    4.40
   6 -39   0   13.50    2.60
   7 -39   0   22.10    3.50
   0 -40   0   28.30    2.30
   0 -40   0   19.30    3.30
   0  40   0   25.10    2.20
  -1 -40   0   83.89    8.20
  -1 -40   0   90.39    4.80
   1 -40   0   88.49    5.10
   1  40   0   87.29    4.30
   1  40   0   88.69    4.00
  -1  40   0   83.29    4.70
  -2 -40   0   22.40    2.90
   2 -40   0   16.40    2.30
   2  40   0   25.00    1.70
   2  40   0   26.10    1.50
  -3 -40   0   37.30    3.80
   3 -40   0   34.20    3.40
   4 -40   0   15.30    2.40
   5 -40   0   25.30    3.20
   6 -40   0   18.60    3.10
   7 -40   0   15.90    2.90
   0 -41   0   16.70    1.90
   0 -41   0   11.90    3.00
   0  41   0   20.40    1.90
  -1 -41   0  159.88   14.40
   1 -41   0  158.58    8.30
  -1  41   0  163.68    7.80
   1  41   0  170.78    7.10
   1  41   0  167.58    7.40
   2 -41   0  250.47   12.50
  -2 -41   0  239.98   21.50
   2  41   0  272.27   10.60
   2  41   0  263.57   10.70
  -3 -41   0    5.50    1.50
   3 -41   0    4.50    1.70
   4 -41   0   88.79    5.70
   5 -41   0   20.80    2.90
   6 -41   0    3.10    2.00
   7 -41   0   10.50    2.70
   0 -42   0   63.99    4.00
   0  42   0   62.29    3.70
  -1 -42   0   51.19    5.60
   1 -42   0   50.39    3.60
   1  42   0   54.19    3.10
  -1  42   0   50.49    3.50
   1  42   0   54.99    2.70
  -2 -42   0  102.99    9.60
   2 -42   0  100.19    6.00
   2  42   0  104.69    4.80
   2  42   0  112.39    4.70
  -3 -42   0   15.40    2.40
   3 -42   0   18.60    2.50
   4 -42   0   12.90    2.30
   5 -42   0   59.29    4.70
   6 -42   0   22.50    3.20
   0 -43   0   29.50    2.60
   0  43   0   27.50    2.40
  -1 -43   0   38.30    4.80
   1 -43   0   35.90    3.20
   1  43   0   43.60    2.80
   1  43   0   46.70    2.40
   1  43   0   48.40    2.50
  -1  43   0   44.20    3.20
  -2 -43   0   49.60    5.40
   2 -43   0   48.10    3.90
   2  43   0   55.59    2.80
   2  43   0   54.79    2.60
   3 -43   0   45.10    3.70
  -3 -43   0   44.10    4.60
   4 -43   0    5.30    1.80
   5 -43   0   71.09    5.30
   6 -43   0   29.90    3.90
   0 -44   0  209.38   10.20
   0  44   0  208.18    9.50
  -1 -44   0   36.20    4.70
   1 -44   0   42.00    3.20
  -1  44   0   42.20    3.20
   1  44   0   37.40    2.30
   1  44   0   43.30    2.40
   1  44   0   41.90    2.70
   2 -44   0   77.19    5.10
  -2 -44   0   76.29    7.90
   2  44   0   88.19    4.00
   2  44   0   89.19    3.80
   3 -44   0    9.20    2.00
   4 -44   0   10.00    2.10
   5 -44   0   43.20    4.50
   6 -44   0   95.59    6.60
   0 -45   0   37.40    3.00
   0  45   0   38.70    2.90
   1 -45   0   18.20    2.30
  -1 -45   0   15.50    3.20
   1  45   0   15.00    1.50
   1  45   0   17.40    1.50
   1  45   0   16.50    1.80
  -1  45   0   16.00    2.10
   2 -45   0   37.70    3.40
  -2 -45   0   38.80    4.60
   2  45   0   38.80    2.30
   2  45   0   41.00    2.10
   3 -45   0   86.79    5.70
   4 -45   0    1.50    1.60
   5 -45   0   16.40    2.90
   6 -45   0    9.70    2.70
   0 -46   0  245.98   12.00
   0  46   0  255.77   11.30
   1 -46   0    8.50    1.80
   1  46   0    5.40    1.00
  -1  46   0    8.50    1.70
   1  46   0    6.50    1.00
   1  46   0    5.50    1.20
   2 -46   0   25.80    3.00
   2  46   0   31.30    1.90
   2  46   0   28.20    1.70
   3 -46   0   30.70    3.50
   4 -46   0   26.80    3.30
   5 -46   0  134.79    8.20
   0  47   0   43.10    3.30
   1 -47   0   80.49    5.00
  -1  47   0   77.79    4.70
   1  47   0   73.09    3.80
   1  47   0   78.49    3.80
   1  47   0   76.79    4.10
   2 -47   0   10.30    2.20
   2  47   0   15.00    1.20
   2  47   0   14.20    1.30
   3 -47   0   29.80    3.30
   4 -47   0    4.10    2.00
   5 -47   0    3.30    2.00
   0  48   0   55.99    3.70
   1 -48   0   34.40    3.30
  -1  48   0   35.80    3.30
   1  48   0   35.80    2.30
   1  48   0   36.40    2.60
   2 -48   0   34.60    3.60
   2  48   0   40.50    2.10
   3 -48   0   11.10    2.20
   4 -48   0    2.90    1.90
   0  49   0   36.80    3.10
   1 -49   0   15.30    2.40
   1  49   0   17.10    1.90
  -1  49   0   13.10    2.20
   1  49   0   16.00    1.50
   2 -49   0   13.00    2.30
   3 -49   0    7.70    2.10
   4 -49   0   12.30    2.60
   0  50   0  157.88    7.90
   1 -50   0   53.89    4.30
   1  50   0   63.69    3.20
  -1  50   0   56.29    4.20
   2 -50   0    3.30    1.60
   3 -50   0   29.60    3.50
   0  51   0   40.60    3.20
   1 -51   0  114.59    7.00
   1  51   0  121.39    5.60
  -1  51   0  128.19    6.80
   1  51   0  119.59    5.90
   2 -51   0   14.70    2.60
   3 -51   0    8.30    2.20
   0  52   0  659.43   27.40
  -1  52   0   34.20    3.40
   1  52   0   35.40    2.70
   1  52   0   37.70    2.40
   2 -52   0    7.10    2.20
   1  53   0   24.20    2.20
  -1  53   0   19.70    2.80
   1  53   0   24.50    1.90
 -11   0   1   11.20    2.60
 -10   0   1   38.90    4.10
  -9   0   1    9.60    2.20
  -8   0   1   51.49    3.90
  -7   0   1  160.78    8.70
   7   0  -1  166.98    9.70
   7   0  -1  174.48    9.60
  -7   0   1  181.28    8.70
  -6   0   1  100.09    5.40
   6   0  -1  104.19    5.90
  -6   0   1  100.09    5.40
   6   0  -1   97.59    6.00
   6   0  -1   89.69    5.20
  -5   0   1  150.68    7.40
   5   0  -1  147.09    8.70
  -5   0   1  155.28    7.50
  -5   0   1  162.88    8.90
   5   0  -1  149.09    8.50
  -5   0   1  135.99   13.50
   5   0  -1  162.68    9.00
  -4   0   1 2263.87  102.69
   4   0  -1 2406.56   99.49
   4   0  -1 2334.57  123.19
  -4   0   1 2312.47  118.89
   4   0  -1 2377.76  123.09
   4   0  -1 2416.86  118.99
  -4   0   1 2359.46   99.49
  -4   0   1 2143.59  187.28
  -3   0   1 8161.98  409.16
  -3   0   1 8239.98  353.36
  -3   0   1 8020.30  423.96
   3   0  -1 8429.46  409.16
  -3   0   1 7278.27  644.04
   3   0  -1 7971.80  424.06
   3   0  -1 7945.01  423.86
  -2   0   1  135.29   13.50
  -2   0   1  168.68    8.90
   2   0  -1  164.28    8.90
  -2   0   1  166.58    8.70
   2   0  -1  173.08    8.90
   2   0  -1  164.68    8.70
  -1   0   1   17.30    1.20
   1   0  -1   17.00    1.20
   0   0   1  756.52   41.70
   0   0  -1  813.02   40.10
   0   0  -1  753.22   41.60
   1   0   1 3131.69  158.88
  -1   0  -1 3078.59  250.67
  -1   0  -1 3116.49  164.88
   1   0   1 3137.99  164.88
   2   0   1    4.70    0.60
  -2   0  -1    7.00    0.70
  -3   0  -1  646.54   28.10
  -3   0  -1  675.63   29.10
   3   0   1  649.43   34.50
  -3   0  -1  609.84   52.79
   3   0   1  669.83   29.10
  -4   0  -1 1639.24   70.89
  -4   0  -1 1581.04   68.59
   4   0   1 1570.54   84.59
   4   0   1 1663.03   70.99
  -4   0  -1 1516.85  129.09
   4   0   1 1627.24   84.69
   5   0   1  122.79    6.60
   5   0   1  115.49    6.60
   5   0   1  125.29    5.60
  -5   0  -1  114.59    5.90
  -5   0  -1  111.19   10.90
  -5   0  -1  119.99    6.20
  -6   0  -1  850.71   38.10
   6   0   1  881.71   35.20
  -6   0  -1  877.21   38.10
  -7   0  -1   24.30    2.50
   7   0   1   20.50    2.10
  -8   0  -1  107.19    6.20
  -9   0  -1   21.40    2.80
 -10   0  -1   89.39    6.20
 -11  -1   1  104.79    6.70
 -11   1   1   90.49    6.60
 -10  -1   1   29.10    3.60
 -10   1   1   31.10    3.60
  -9  -1   1   16.30    2.50
  -9   1   1   19.40    2.80
   8  -1  -1  189.78   10.50
   8  -1  -1  188.58   10.60
  -8  -1   1  185.48    9.60
  -8   1   1  189.28    9.70
   7  -1  -1   53.89    3.50
   7  -1  -1   51.59    3.60
  -7  -1   1   49.00    3.50
  -7   1   1   49.80    3.60
   7   1  -1   50.49    3.30
   7   1  -1   53.09    3.20
   7   1  -1   48.40    3.20
  -7   1   1   49.60    3.50
   6  -1  -1  131.79    7.90
   6  -1  -1  134.29    6.90
   6  -1  -1  137.79    6.40
   6  -1  -1  134.39    7.80
  -6  -1   1  132.39    6.80
  -6  -1   1  131.49    7.00
   6   1  -1  131.29    7.60
  -6   1   1  125.19    6.80
   6   1  -1  136.99    6.40
  -6   1   1  142.09    7.00
   6   1  -1  133.69    7.70
   5  -1  -1  234.88   11.60
  -5  -1   1  260.97   11.70
   5  -1  -1  260.47   14.00
  -5  -1   1  253.87   13.90
   5  -1  -1  249.97   13.90
   5  -1  -1  250.67   14.10
  -5  -1   1  230.78   21.60
  -5  -1   1  249.88   12.00
   5   1  -1  252.67   13.90
  -5   1   1  246.38   21.70
   5   1  -1  267.87   14.10
  -5   1   1  243.38   11.60
  -5   1   1  264.07   13.90
   5   1  -1  255.47   13.80
  -5   1   1  263.77   11.90
  -4  -1   1  127.49    6.40
   4  -1  -1  145.79    7.60
  -4  -1   1  122.49    6.20
  -4  -1   1  126.09    7.50
   4  -1  -1  129.69    6.30
   4  -1  -1  130.39    7.40
   4  -1  -1  132.09    7.60
  -4  -1   1  116.99   11.50
  -4   1   1  117.19   11.60
  -4   1   1  126.49    6.30
   4   1  -1  136.89    7.50
  -4   1   1  129.19    7.50
  -4   1   1  128.29    6.40
   4   1  -1  130.49    7.30
   4   1  -1  146.99    7.50
  -3  -1   1 1202.18   52.69
   3  -1  -1 1154.98   63.09
  -3  -1   1 1049.99   95.99
  -3  -1   1 1228.58   51.09
  -3  -1   1 1234.58   60.99
   3  -1  -1 1259.77   61.09
  -3   1   1 1085.69   95.99
   3   1  -1 1244.88   60.99
  -3   1   1 1210.68   52.59
  -3   1   1 1246.78   61.09
   3   1  -1 1140.69   62.99
   3   1  -1 1244.68   63.19
  -3   1   1 1163.38   63.19
  -2  -1   1 4123.99  226.68
   2  -1  -1 4369.36  218.78
  -2  -1   1 4425.56  218.28
  -2   1   1 4445.16  218.28
   2   1  -1 4163.18  226.48
   2   1  -1 4024.90  226.58
   2   1  -1 4332.07  217.88
  -2   1   1 4316.57  226.38
   1  -1  -1 1066.59   53.79
  -1  -1   1 1042.70   53.79
  -1   1   1 1050.19   53.79
   1   1  -1 1063.19   53.79
   0  -1  -1  255.07   13.20
   0   1  -1  258.47   13.20
   1  -1   1 3145.29  156.58
   1  -1   1 3029.20  247.18
  -1  -1  -1 2935.21  246.78
  -1  -1  -1 3052.99  162.38
   1  -1   1 3095.09  162.68
   1   1   1 3106.99  156.48
  -1   1  -1 2935.81  162.78
   1   1   1 3241.58  136.09
  -1   1  -1 3108.59  246.98
  -2  -1  -1 1173.78   48.60
   2  -1   1 1096.29   48.50
   2  -1   1 1091.79   58.09
  -2  -1  -1 1022.30   88.19
   2   1   1 1098.09   57.89
  -2   1  -1 1069.19   88.29
  -2   1  -1 1075.79   58.09
   2   1   1 1157.48   48.50
   2   1   1 1085.39   57.89
   3  -1   1  388.56   20.60
   3  -1   1  395.26   17.40
  -3  -1  -1  396.06   16.80
  -3  -1  -1  402.16   17.50
  -3  -1  -1  356.56   31.40
  -3   1  -1  359.66   31.50
  -3   1  -1  378.86   16.80
   3   1   1  388.96   20.40
   3   1   1  396.96   17.40
   3   1   1  369.36   20.40
   4  -1   1 1011.00   51.79
   4  -1   1 1000.10   43.60
  -4  -1  -1 1008.20   43.60
  -4  -1  -1  953.40   42.10
   4  -1   1 1052.69   42.20
  -4  -1  -1  908.01   79.09
   4   1   1  980.70   50.29
  -4   1  -1  945.11   42.10
   4   1   1  995.10   43.60
   4   1   1  970.20   51.59
   4   1   1  951.80   51.59
  -4   1  -1  927.61   79.19
  -5  -1  -1  620.14   53.69
  -5  -1  -1  661.63   28.60
   5  -1   1  662.43   35.00
   5  -1   1  666.33   34.90
  -5  -1  -1  631.74   28.60
  -5  -1  -1  687.43   29.70
  -5   1  -1  657.63   28.70
  -5   1  -1  635.74   53.69
   6  -1   1  507.75   26.80
  -6  -1  -1  501.15   22.40
  -6  -1  -1  469.35   22.30
   6  -1   1  514.95   20.70
   6  -1   1  490.55   26.80
   6   1   1  499.25   20.70
  -6   1  -1  508.45   22.40
  -6   1  -1  509.65   22.40
  -7  -1  -1   95.39    5.30
  -7   1  -1   86.89    5.20
   7   1   1   94.59    4.90
  -7   1  -1   86.19    5.20
  -8  -1  -1    3.30    1.40
  -8   1  -1    3.10    1.50
  -9  -1  -1   20.20    2.80
  -9   1  -1   21.10    2.90
 -10  -1  -1   49.20    4.30
 -10   1  -1   45.70    4.50
 -11  -2   1   50.09    5.00
 -11   2   1   54.19    4.80
 -10  -2   1   22.10    3.10
 -10   2   1   21.60    3.10
  -9  -2   1  128.59    7.40
  -9   2   1  134.19    7.60
   8  -2  -1   17.40    2.00
   8  -2  -1   19.30    1.80
  -8  -2   1   20.70    2.60
  -8   2   1   17.80    2.50
  -7  -2   1   91.09    5.10
   7  -2  -1   87.89    5.40
   7  -2  -1   81.59    5.50
  -7   2   1   82.29    5.00
   7   2  -1   91.09    4.70
  -7   2   1   91.99    5.20
   6  -2  -1   94.19    4.60
   6  -2  -1   90.89    4.90
  -6  -2   1   82.19    4.70
   6  -2  -1   83.99    5.40
   6  -2  -1   86.59    5.30
  -6  -2   1   81.69    4.90
  -6   2   1   88.79    4.80
   6   2  -1   82.29    5.00
   6   2  -1   84.09    4.90
  -5  -2   1  361.56   33.40
  -5  -2   1  407.96   17.90
  -5  -2   1  396.76   21.30
   5  -2  -1  392.36   21.70
   5  -2  -1  405.56   21.90
   5  -2  -1  402.36   21.50
   5  -2  -1  415.46   18.00
  -5  -2   1  391.86   18.40
   5   2  -1  402.46   21.50
   5   2  -1  397.56   21.60
  -5   2   1  413.06   18.40
  -5   2   1  410.76   21.40
  -5   2   1  380.96   33.50
  -5   2   1  396.46   18.00
   5   2  -1  392.36   17.80
   5   2  -1  429.66   16.60
  -4  -2   1  748.23   37.80
  -4  -2   1  742.83   32.60
   4  -2  -1  766.12   31.70
  -4  -2   1  766.92   31.60
   4  -2  -1  757.72   37.90
   4  -2  -1  699.83   38.90
  -4  -2   1  647.24   59.19
   4   2  -1  729.43   38.80
  -4   2   1  743.83   32.50
  -4   2   1  664.53   59.39
   4   2  -1  716.13   38.70
  -4   2   1  750.22   37.80
  -3  -2   1   10.00    1.10
  -3  -2   1    9.80    1.10
  -3  -2   1   10.10    1.40
   3  -2  -1   10.20    1.40
  -3  -2   1    8.50    1.80
   3  -2  -1    9.90    1.10
  -3   2   1   11.10    1.10
   3   2  -1    9.60    0.90
   3   2  -1   11.70    1.00
  -3   2   1    9.80    1.30
  -3   2   1    8.90    1.80
  -2  -2   1 5477.85  296.27
   2  -2  -1 5923.51  286.77
  -2  -2   1 5802.82  286.37
  -2  -2   1 5549.14  296.67
   2  -2  -1 5077.09  450.85
   2   2  -1 5720.13  285.47
   2   2  -1 5773.22  296.47
   2   2  -1 5453.05  296.37
  -2   2   1 5492.55  285.47
  -2   2   1 6116.99  297.27
  -2   2   1 5749.82  246.88
  -2   2   1 5094.79  449.76
   1  -2  -1 3603.44  324.07
  -1  -2   1 4166.48  213.18
   1  -2  -1 4259.17  206.18
  -1  -2   1 4147.08  205.38
   1   2  -1 4214.28  213.28
  -1   2   1 4116.29  205.78
  -1   2   1 3624.24  323.67
   1   2  -1 4095.49  205.38
   0  -2   1  918.81   69.39
   0  -2   1  800.62   45.60
   0  -2  -1  831.62   43.70
   0   2  -1  925.81   45.80
   0   2  -1  870.91   44.10
   0   2   1  798.82   43.90
  -1  -2  -1 1427.26  118.49
   1  -2   1 1447.96  118.39
  -1  -2  -1 1588.94   64.99
   1  -2   1 1401.96   78.09
   1  -2   1 1485.15   75.39
  -1   2  -1 1385.66   77.99
   1   2   1 1538.95   75.29
  -1   2  -1 1512.25  119.09
  -2  -2  -1  430.86   18.00
  -2  -2  -1  384.76   32.40
   2  -2   1  368.86   17.80
   2  -2   1  371.36   21.30
   2   2   1  425.86   20.60
  -2   2  -1  384.36   32.50
   2   2   1  429.26   18.00
  -3  -2  -1  122.29    5.70
  -3  -2  -1  106.69    9.80
  -3  -2  -1  106.79    5.30
   3  -2   1  109.19    6.30
   3  -2   1  113.79    6.40
   3  -2   1  111.99    5.50
   3   2   1  120.79    5.60
  -3   2  -1  109.99    5.30
  -3   2  -1  114.89   10.00
   4  -2   1  310.67   13.90
  -4  -2  -1  317.77   14.40
  -4  -2  -1  298.47   13.80
   4  -2   1  308.87   16.60
   4  -2   1  316.27   14.30
   4  -2   1  307.47   16.80
  -4  -2  -1  296.47   25.90
   4   2   1  346.97   13.00
  -4   2  -1  290.37   25.90
  -4   2  -1  298.97   13.90
   4   2   1  313.77   14.40
   4   2   1  309.77   16.50
  -5  -2  -1   24.40    2.10
   5  -2   1   24.40    1.80
   5  -2   1   23.10    2.10
  -5  -2  -1   19.70    1.80
  -5  -2  -1   20.70    3.20
   5  -2   1   18.70    1.70
  -5  -2  -1   22.10    1.80
  -5   2  -1   19.60    3.30
   5   2   1   22.30    1.70
  -5   2  -1   24.60    2.00
   6  -2   1  224.28   13.00
  -6  -2  -1  231.38   11.10
  -6  -2  -1  239.88   11.60
  -6  -2  -1  230.48   11.10
   6  -2   1  227.78   12.90
   6   2   1  251.37   10.30
  -6   2  -1  251.97   11.30
  -6   2  -1  230.88   11.20
  -7  -2  -1   50.49    3.60
   7   2   1   52.99    3.40
  -7   2  -1   51.89    3.70
  -7   2  -1   55.69    3.80
  -8  -2  -1    3.40    1.40
  -8   2  -1    3.70    1.60
   8   2   1    4.80    1.40
  -9  -2  -1   71.49    4.90
  -9   2  -1   63.99    4.80
 -10  -2  -1   30.60    3.50
 -10   2  -1   25.60    3.40
 -11  -3   1   22.80    3.40
 -11   3   1   26.90    3.70
 -10  -3   1   14.80    2.60
 -10   3   1   16.30    2.80
  -9  -3   1    9.20    2.00
  -9   3   1   14.50    2.50
  -8  -3   1  286.67   13.80
   8  -3  -1  281.97   16.10
   8  -3  -1  297.67   16.00
  -8   3   1  281.97   13.90
  -7  -3   1   23.60    2.50
   7  -3  -1   23.50    2.20
   7  -3  -1   20.10    2.30
  -7   3   1   26.70    2.80
   7   3  -1   25.80    2.30
  -7   3   1   27.60    2.70
   6  -3  -1  683.33   29.10
   6  -3  -1  665.63   35.50
  -6  -3   1  655.83   28.90
   6  -3  -1  627.04   35.30
  -6  -3   1  630.84   29.80
  -6   3   1  669.23   29.70
   5  -3  -1  110.79    6.60
   5  -3  -1  117.09    5.80
  -5  -3   1  107.89    6.70
  -5  -3   1  103.59   10.40
  -5  -3   1  108.19    5.80
   5  -3  -1  112.89    6.90
  -5  -3   1  108.09    5.60
   5   3  -1  111.49    6.30
   5   3  -1  120.69    5.30
  -5   3   1  108.79   10.50
   5   3  -1  114.89    6.30
  -5   3   1  111.79    6.80
   5   3  -1  115.59    5.70
  -5   3   1  114.99    5.70
  -4  -3   1  599.14   30.40
   4  -3  -1  603.54   30.60
  -4  -3   1  607.54   26.30
  -4  -3   1  612.84   25.50
  -4  -3   1  492.55   47.60
   4   3  -1  580.84   31.10
  -4   3   1  601.14   31.50
  -4   3   1  517.55   47.80
  -4   3   1  615.44   26.20
  -4   3   1  602.14   30.50
   4   3  -1  578.74   31.00
  -3  -3   1 1003.50   45.90
  -3  -3   1 1083.09   53.09
   3  -3  -1 1090.79   53.29
  -3  -3   1 1062.39   44.40
   3  -3  -1  906.31   83.59
  -3   3   1  961.60   83.69
  -3   3   1 1043.50   53.19
   3   3  -1 1043.90   54.79
  -3   3   1 1080.99   45.80
   3   3  -1 1068.39   54.79
  -2  -3   1 4644.54  234.68
   2  -3  -1 4709.63  244.18
  -2  -3   1 4636.24  243.68
  -2  -3   1 4591.84  243.48
   2  -3  -1 4767.72  234.98
   2  -3  -1 4112.79  369.86
  -2   3   1 4736.73  235.48
   2   3  -1 4477.65  243.28
  -2   3   1 5279.47  244.88
   2   3  -1 4592.34  243.38
  -2   3   1 4050.89  369.96
  -2   3   1 4624.84  202.98
   1  -3  -1 1018.50   90.49
  -1  -3   1 1177.98   57.39
   1  -3  -1 1165.98   57.49
  -1  -3   1 1159.48   59.69
   1   3  -1 1132.29   57.39
  -1   3   1 1118.69   57.49
   1   3  -1 1113.59   59.79
   0  -3  -1 1263.17   59.19
   0  -3   1 1095.99   61.59
   0  -3  -1 1036.70   93.19
   0  -3   1 1272.97   93.59
   0  -3   1 1148.49   59.19
   0   3  -1 1144.69   59.19
   0   3   1 1164.18   59.19
  -1  -3  -1 2147.09  190.18
   1  -3   1 2221.58  190.18
   1  -3   1 2586.64  126.09
   1  -3   1 2372.86  120.69
  -1  -3  -1 2441.16  104.99
  -1   3  -1 2406.76  125.49
   1   3   1 2364.76  120.59
  -1   3  -1 2391.36  191.18
   2  -3   1 3983.90  177.18
   2  -3   1 4038.40  212.58
  -2  -3  -1 3660.03  322.17
  -2  -3  -1 4222.88  177.68
   2   3   1 4297.57  177.98
  -2   3  -1 3926.21  211.98
  -2   3  -1 3931.21  323.47
   2   3   1 4061.29  204.58
   3  -3   1  890.11   47.20
   3  -3   1  892.91   48.70
   3  -3   1  920.91   40.70
  -3  -3  -1  883.31   74.09
  -3  -3  -1  945.11   39.40
  -3  -3  -1  926.81   40.90
  -3   3  -1  931.21   39.50
  -3   3  -1  925.51   48.90
   3   3   1  971.50   40.90
  -3   3  -1  879.71   74.19
  -4  -3  -1 1119.09   49.60
   4  -3   1 1121.59   59.29
  -4  -3  -1 1083.39   93.29
  -4  -3  -1 1213.38   51.39
   4  -3   1 1194.08   51.29
   4  -3   1 1060.79   49.70
  -4  -3  -1 1163.18   49.60
   4  -3   1 1171.28   61.29
   4   3   1 1256.87   51.49
  -4   3  -1 1072.39   93.39
  -4   3  -1 1134.69   49.70
   4   3   1 1206.68   45.80
   4   3   1 1188.68   59.29
   5  -3   1  114.29    5.80
  -5  -3  -1  102.19   10.30
  -5  -3  -1  114.29    5.60
  -5  -3  -1  116.79    5.70
   5  -3   1  113.39    6.50
  -5  -3  -1  116.29    6.00
  -5   3  -1  101.69    5.70
   5   3   1  113.19    5.20
  -6  -3  -1   43.20    3.20
   6  -3   1   44.30    3.00
   6  -3   1   46.40    2.90
  -6  -3  -1   44.80    3.00
   6  -3   1   40.50    3.10
   6   3   1   42.60    2.70
  -6   3  -1   44.10    3.10
  -6   3  -1   46.10    3.10
   7  -3   1  119.79    6.90
  -7  -3  -1  119.99    6.40
   7  -3   1  120.69    7.00
  -7   3  -1  127.79    6.70
   7   3   1  112.19    5.90
  -7   3  -1  122.69    6.60
  -8  -3  -1   76.59    4.90
  -8   3  -1   83.39    5.20
   8   3   1   82.79    4.60
  -9  -3  -1   55.59    4.20
  -9   3  -1   58.39    4.50
 -10  -3  -1   58.79    4.60
 -10   3  -1   59.49    4.80
 -11  -4   1    6.40    2.30
 -11   4   1    7.40    2.40
 -10  -4   1  102.49    6.40
 -10   4   1   99.09    6.60
  -9  -4   1   65.09    4.50
  -9   4   1   62.79    4.70
  -8  -4   1  222.08   11.00
   8  -4  -1  223.78   12.70
   8  -4  -1  220.88   12.80
  -8   4   1  217.08   11.20
   8   4  -1  234.18   10.20
   7  -4  -1  567.04   30.80
  -7  -4   1  576.44   25.40
   7  -4  -1  543.45   31.00
  -7   4   1  596.44   26.10
   7   4  -1  564.44   23.40
  -7   4   1  558.64   25.60
  -6  -4   1   19.30    2.20
  -6  -4   1   17.70    1.90
   6  -4  -1   21.30    1.90
   6  -4  -1   18.00    2.10
   6   4  -1   19.40    1.80
  -6   4   1   22.50    2.10
   5  -4  -1   54.29    3.30
  -5  -4   1   53.29    3.70
  -5  -4   1   53.39    3.10
  -5  -4   1   48.40    5.60
   5  -4  -1   52.69    3.50
  -5  -4   1   50.69    3.20
   5  -4  -1   53.39    3.90
  -5   4   1   53.59    3.10
   5   4  -1   58.59    3.00
  -5   4   1   44.70    5.60
   5   4  -1   53.99    3.10
  -4  -4   1  953.30   40.10
  -4  -4   1  959.90   41.50
  -4  -4   1  918.51   47.80
   4  -4  -1  940.71   49.50
  -4  -4   1  792.72   75.09
   4  -4  -1  961.10   48.10
   4   4  -1  811.12   47.70
  -4   4   1  972.50   40.20
  -4   4   1  964.40   40.20
  -4   4   1  982.80   48.00
   4   4  -1  950.30   49.10
  -4   4   1  990.30   41.30
  -4   4   1  881.21   75.39
   4   4  -1  908.71   49.10
   3  -4  -1  729.63   34.10
   3  -4  -1  649.83   27.50
  -3  -4   1  619.74   28.30
   3  -4  -1  567.14   51.49
  -3  -4   1  641.04   32.70
   3  -4  -1  644.14   32.90
  -3  -4   1  651.03   27.40
  -3   4   1  567.94   51.49
   3   4  -1  619.34   33.50
   3   4  -1  636.74   33.60
  -3   4   1  626.94   32.80
  -3   4   1  639.34   28.10
   2  -4  -1  176.28   16.20
  -2  -4   1  189.18   10.50
   2  -4  -1  204.78   10.40
  -2  -4   1  195.98   10.50
  -2  -4   1  202.68   10.30
  -2   4   1  205.28    8.70
  -2   4   1  179.38   16.20
   2   4  -1  190.18   10.40
  -2   4   1  203.48   10.40
   2   4  -1  191.48   10.40
   1  -4  -1 3050.89  144.79
   1  -4  -1 2722.33  228.08
  -1  -4   1 2800.22  144.89
  -1  -4   1 2764.72  150.28
  -1   4   1 2656.83  228.08
  -1   4   1 2966.00  145.39
   1   4  -1 2904.11  150.08
   0  -4   1  994.10   50.69
   0  -4  -1 1011.70   48.90
   0  -4   1 1040.80   85.29
   0  -4   1  980.30   49.00
   0  -4  -1  880.61   76.89
   0   4  -1  873.71   50.69
   0   4   1  911.11   42.20
   0   4   1  976.00   48.90
   0   4  -1  952.40   49.10
  -1  -4  -1  952.60   39.60
   1  -4   1  832.92   71.99
   1  -4   1  837.72   45.60
  -1   4  -1  902.41   71.99
   1   4   1  925.01   45.50
   1   4   1  915.61   45.50
   2  -4   1 1277.27  107.99
  -2  -4  -1 1405.26   59.39
  -2  -4  -1 1227.68  107.79
   2  -4   1 1333.87   59.19
   2  -4   1 1325.17   71.09
   2   4   1 1381.66   59.39
  -2   4  -1 1392.06  108.09
   2   4   1 1399.36   68.39
   3  -4   1  614.64   31.40
   3  -4   1  601.64   27.00
  -3  -4  -1  595.54   26.10
  -3  -4  -1  575.84   49.00
   3  -4   1  615.04   32.30
  -3  -4  -1  628.54   27.20
   3   4   1  583.04   31.10
  -3   4  -1  575.04   49.20
   3   4   1  648.24   27.20
   4  -4   1  556.84   24.80
   4  -4   1  557.64   28.80
   4  -4   1  556.24   29.50
  -4  -4  -1  503.15   44.90
  -4  -4  -1  560.14   23.90
  -4  -4  -1  561.34   23.90
  -4  -4  -1  552.74   24.90
   4   4   1  544.45   28.60
  -4   4  -1  508.95   45.00
   4   4   1  587.84   22.10
  -4   4  -1  540.15   24.10
  -5  -4  -1  141.09    6.90
  -5  -4  -1  140.69    6.90
  -5  -4  -1  144.19    7.30
   5  -4   1  143.59    7.10
   5  -4   1  143.59    7.10
   5  -4   1  140.39    8.20
  -5  -4  -1  130.29   12.70
   5   4   1  143.49    6.10
   5   4   1  148.09    6.40
  -5   4  -1  143.59    7.10
   6  -4   1   87.29    5.30
  -6  -4  -1   87.79    4.80
   6   4   1   89.29    4.40
  -6   4  -1   80.89    4.90
  -7  -4  -1  106.99    5.70
   7  -4   1  102.49    6.20
   7  -4   1  101.19    6.30
  -7   4  -1  105.39    6.00
   7   4   1  105.59    5.30
  -7   4  -1  107.89    6.00
  -8  -4  -1   49.50    3.60
  -8   4  -1   47.70    3.80
  -8   4  -1   43.80    3.70
   8   4   1   49.90    3.30
  -9  -4  -1    1.20    1.40
  -9   4  -1    3.90    1.90
 -10  -4  -1   52.19    4.20
 -10   4  -1   47.60    4.70
 -11  -5   1   69.89    5.20
 -11   5   1   66.49    5.60
 -10  -5   1    8.10    2.10
 -10   5   1    6.60    2.10
  -9  -5   1   13.40    2.20
  -9   5   1    9.30    2.20
   8  -5  -1   58.29    4.00
  -8  -5   1   58.19    3.90
   8  -5  -1   52.39    4.10
  -8   5   1   55.79    4.00
   8   5  -1   52.89    3.60
   7  -5  -1   49.99    3.60
  -7  -5   1   47.10    3.40
   7  -5  -1   50.59    3.60
   7  -5  -1   48.60    3.80
  -7   5   1   49.99    3.50
   7   5  -1   48.10    3.10
  -6  -5   1  276.27   13.50
  -6  -5   1  274.57   13.00
   6  -5  -1  254.27   15.60
   6  -5  -1  287.57   13.20
   6   5  -1  304.47   12.10
  -6   5   1  290.37   13.30
   5  -5  -1  405.66   20.70
  -5  -5   1  375.36   20.40
   5  -5  -1  381.86   20.90
  -5  -5   1  324.37   31.80
  -5  -5   1  379.96   17.70
   5  -5  -1  398.56   17.30
  -5  -5   1  378.96   17.10
  -5   5   1  391.06   17.50
  -5   5   1  387.96   17.30
   5   5  -1  407.06   15.80
  -5   5   1  373.66   17.20
  -4  -5   1   26.50    1.90
   4  -5  -1   25.60    2.40
  -4  -5   1   27.10    2.30
  -4  -5   1   25.20    2.00
   4  -5  -1   26.80    2.00
  -4   5   1   24.30    3.50
  -4   5   1   26.80    2.40
   4   5  -1   30.30    2.30
  -4   5   1   25.80    1.90
  -4   5   1   29.10    1.80
  -4   5   1   23.90    1.90
  -3  -5   1 3142.19  155.78
  -3  -5   1 3119.09  134.79
   3  -5  -1 2749.52  245.68
  -3  -5   1 3053.99  130.39
   3  -5  -1 3001.50  161.78
   3  -5  -1 3261.27  130.59
   3  -5  -1 3178.08  155.98
  -3   5   1 3120.39  155.88
  -3   5   1 3163.28  135.39
  -3   5   1 2761.82  245.68
  -3   5   1 3108.39  161.78
  -2  -5   1    6.10    0.80
   2  -5  -1    5.50    1.40
   2  -5  -1    6.40    1.00
   2   5  -1    5.80    0.70
  -2   5   1    5.70    1.00
  -2   5   1    6.00    0.50
  -2   5   1    3.30    0.90
  -1  -5   1  975.70   50.29
  -1  -5   1 1014.40   48.50
   1  -5  -1  860.71   76.49
   1  -5  -1  972.10   48.60
  -1   5   1  931.41   48.60
   1   5  -1  952.30   50.29
   0  -5  -1 2177.68  175.08
   0  -5  -1 2178.38   96.29
   0  -5  -1 2143.59  111.19
   0  -5   1 2310.97  175.58
   0  -5   1 2088.49  111.29
   0  -5   1 2325.27  116.19
   0   5  -1 2125.79  111.29
   0   5  -1 2153.28  115.69
   0   5   1 2146.89   96.29
   1  -5   1 2410.56  202.08
   1  -5   1 2365.66  127.79
  -1  -5  -1 2515.45  110.39
   1   5   1 2585.14  111.09
  -1   5  -1 2648.44  201.98
   2  -5   1  754.12   42.00
  -2  -5  -1  724.63   63.39
  -2  -5  -1  841.02   35.10
  -2   5  -1  798.92   63.69
   2   5   1  777.32   35.10
   2   5   1  834.12   40.30
  -3  -5  -1 2108.09   88.49
   3  -5   1 2147.39   88.69
  -3  -5  -1 2022.10   88.49
  -3  -5  -1 2141.59   91.69
   3  -5   1 2071.89   91.49
   3  -5   1 2052.79  109.89
  -3  -5  -1 1908.61  166.58
   3   5   1 2093.39  105.69
  -3   5  -1 2063.69  166.88
  -3   5  -1 1984.30  109.89
   3   5   1 2231.28   91.79
  -4  -5  -1  231.18   21.60
  -4  -5  -1  263.17   12.30
  -4  -5  -1  262.57   11.60
   4  -5   1  259.87   14.10
   4  -5   1  254.67   12.00
   4  -5   1  255.67   14.30
  -4  -5  -1  261.97   11.60
   4   5   1  263.07   10.70
   4   5   1  263.67   13.80
   4   5   1  269.37   12.30
   5  -5   1  114.19    5.80
   5  -5   1  110.49    6.70
  -5  -5  -1  114.89    6.10
   5  -5   1  115.39    5.80
  -5  -5  -1  112.09    5.60
  -5  -5  -1  104.89   10.30
   5   5   1  119.39    5.20
   5   5   1  113.59    5.00
  -5   5  -1  108.29    5.80
   6  -5   1   64.09    4.20
   6  -5   1   61.19    3.90
  -6  -5  -1   60.69    3.70
   6   5   1   67.59    3.20
   6   5   1   68.69    3.50
   7  -5   1   56.29    4.00
   7  -5   1   56.29    3.80
  -7  -5  -1   54.69    3.70
   7   5   1   54.99    3.40
  -7   5  -1   59.19    4.00
  -7   5  -1   58.59    4.00
   8  -5   1   13.10    1.50
  -8  -5  -1   16.10    2.20
   8  -5   1   12.40    1.60
   8   5   1   16.50    2.00
  -8   5  -1   12.80    2.10
  -8   5  -1   12.50    2.10
  -9  -5  -1   17.90    2.50
  -9   5  -1   20.00    2.70
   9   5   1   19.00    2.30
 -10  -5  -1   32.40    3.50
 -10   5  -1   32.60    3.90
 -11  -6   1   19.90    3.00
 -11   6   1   17.90    3.30
 -10  -6   1   41.20    4.00
 -10   6   1   42.30    4.50
   9  -6  -1   13.30    2.00
  -9  -6   1   12.30    2.20
  -9   6   1   12.70    2.30
   8  -6  -1   15.90    2.00
   8  -6  -1   16.80    2.20
  -8  -6   1   15.00    2.10
   8   6  -1   14.90    2.00
  -8   6   1   14.30    2.20
   7  -6  -1   96.99    5.60
  -7  -6   1   93.19    5.20
   7  -6  -1   90.59    5.90
   7   6  -1   92.29    4.80
  -7   6   1   93.19    5.50
   6  -6  -1   18.50    2.20
  -6  -6   1   19.30    1.90
   6  -6  -1   18.30    1.90
  -6  -6   1   20.00    2.30
  -6  -6   1   20.10    3.80
  -6   6   1   23.40    2.10
   6   6  -1   17.70    1.70
   5  -6  -1  333.67   14.50
   5  -6  -1  323.47   17.30
   5  -6  -1  339.07   17.50
  -5  -6   1  306.27   16.90
  -5  -6   1  261.67   26.30
  -5  -6   1  301.87   14.70
  -5  -6   1  317.97   14.20
   5   6  -1  341.47   13.10
  -5   6   1  296.27   14.40
  -5   6   1  293.97   14.30
  -5   6   1  341.27   14.50
  -4  -6   1  272.17   12.60
   4  -6  -1  283.77   15.30
  -4  -6   1  263.47   13.10
  -4  -6   1  285.97   15.10
   4  -6  -1  304.17   12.90
  -4   6   1  271.77   12.80
  -4   6   1  286.87   12.90
  -4   6   1  269.97   12.80
  -4   6   1  267.07   23.80
   4   6  -1  274.27   15.00
  -4   6   1  316.67   15.90
  -3  -6   1 1152.08   57.59
  -3  -6   1 1046.20   49.90
   3  -6  -1 1013.30   90.89
   3  -6  -1 1123.09   48.40
   3  -6  -1 1136.89   57.79
  -3  -6   1 1156.78   48.20
  -3   6   1 1048.70   90.89
  -3   6   1 1276.07   59.99
  -3   6   1 1132.59   57.79
  -3   6   1 1159.88   49.70
  -2  -6   1  129.29    7.80
  -2   6   1  168.58    6.60
  -2   6   1  147.09    8.20
  -2   6   1  164.58    8.00
   2   6  -1  131.89    7.70
  -2   6   1  133.69   12.30
  -1  -6   1 1175.98   58.59
   1  -6  -1 1184.18   58.49
   1  -6  -1 1031.20   92.09
  -1  -6   1 1186.18   60.49
   1   6  -1 1120.19   60.49
  -1   6   1 1155.28   58.39
   1   6  -1 1150.98   60.49
   0  -6   1  324.97   17.60
   0  -6  -1  336.87   15.30
   0  -6   1  391.36   18.50
   0  -6   1  363.36   27.70
   0  -6  -1  343.97   17.60
   0  -6  -1  344.97   27.60
   0   6   1  331.27   15.30
   0   6  -1  304.77   18.40
   0   6  -1  334.57   17.70
   1  -6   1  895.91   77.89
   1  -6   1 1068.69   51.49
   1  -6   1  903.91   49.40
  -1  -6  -1  941.11   42.90
  -1   6  -1 1076.89   51.59
   1   6   1  957.90   42.90
  -1   6  -1  939.71   77.89
   2  -6   1 1074.59   94.99
  -2  -6  -1 1211.38   52.29
  -2  -6  -1 1268.07   60.09
   2  -6   1 1148.59   62.59
   2   6   1 1205.68   60.09
  -2   6  -1 1168.18   50.49
  -3  -6  -1   14.00    1.00
  -3  -6  -1   11.70    1.80
  -3  -6  -1   10.40    1.30
   3  -6   1    9.20    1.10
   3  -6   1   11.90    1.20
   3  -6   1   10.30    1.10
   3   6   1   11.60    1.40
  -3   6  -1   11.70    2.20
   3   6   1   17.30    1.30
  -4  -6  -1  759.72   32.60
   4  -6   1  727.43   40.40
   4  -6   1  800.92   32.90
   4  -6   1  750.92   39.30
  -4  -6  -1  685.43   61.29
  -4  -6  -1  767.22   34.00
   4  -6   1  759.12   33.80
   4   6   1  768.72   39.00
  -4   6  -1  732.03   61.59
   4   6   1  794.82   30.10
   5  -6   1  252.27   11.80
  -5  -6  -1  247.48   11.40
  -5  -6  -1  227.78   21.30
   5  -6   1  255.07   14.00
   5  -6   1  255.27   11.70
  -5  -6  -1  261.57   12.10
   5   6   1  252.87   10.50
   5   6   1  251.07   10.30
  -6  -6  -1   24.50    4.50
  -6  -6  -1   23.00    2.20
   6  -6   1   28.30    2.60
   6  -6   1   24.00    2.20
   6   6   1   25.60    1.90
   6   6   1   24.40    1.60
   7  -6   1  140.79    8.40
  -7  -6  -1  134.19    7.10
   7  -6   1  141.09    8.30
  -7   6  -1  141.69    7.50
  -7   6  -1  133.79    7.40
   7   6   1  142.69    6.60
   8  -6   1    2.50    0.90
  -8  -6  -1    3.40    1.30
   8  -6   1    4.50    1.20
  -8   6  -1    2.30    1.60
  -8   6  -1    3.60    1.70
   8   6   1    2.70    1.10
  -9  -6  -1    3.70    1.50
   9   6   1    3.90    1.40
  -9   6  -1    1.60    1.70
 -10  -6  -1   81.69    5.40
  10   6   1   71.39    4.90
 -10   6  -1   77.99    5.70
 -11  -7   1   10.90    2.60
 -11   7   1   14.90    3.10
 -10  -7   1   66.49    4.80
 -10   7   1   71.29    5.40
  -9  -7   1   38.90    3.60
   9  -7  -1   36.60    3.10
   9  -7  -1   35.40    3.30
   9   7  -1   33.40    3.00
  -9   7   1   44.90    4.20
  -8  -7   1   50.99    3.50
   8  -7  -1   48.30    3.70
   8  -7  -1   43.20    3.80
   8   7  -1   48.90    3.20
  -8   7   1   46.40    3.80
   7  -7  -1   39.60    3.20
   7  -7  -1   47.70    3.50
  -7  -7   1   41.40    3.00
   7   7  -1   39.80    2.70
  -7   7   1   43.70    3.40
   6  -7  -1   79.09    5.00
   6  -7  -1   78.39    4.50
  -6  -7   1   75.49    4.60
  -6  -7   1   77.89    4.30
  -6  -7   1   65.49    7.70
   6   7  -1   75.09    3.90
  -6   7   1   79.79    4.30
   6   7  -1   77.99    3.80
  -5  -7   1   37.10    2.90
   5  -7  -1   35.10    2.80
   5  -7  -1   37.20    3.20
  -5  -7   1   33.30    4.30
  -5  -7   1   37.30    2.40
   5  -7  -1   44.30    2.80
  -5  -7   1   33.20    2.60
  -5   7   1   38.80    2.40
  -5   7   1   41.00    2.70
  -5   7   1   37.10    2.60
   5   7  -1   38.20    2.20
   4  -7  -1 2138.79  117.39
   4  -7  -1 2311.47   94.89
  -4  -7   1 2224.18   94.59
   4  -7  -1 2303.97  113.39
  -4  -7   1 2187.28   97.89
   4  -7  -1 1967.40  178.38
  -4  -7   1 2204.98  113.09
  -4   7   1 2220.48   94.89
  -4   7   1 2205.28   94.89
   4   7  -1 2424.56   87.39
  -4   7   1 2166.28  117.49
   4   7  -1 2251.67  112.99
  -4   7   1 2307.07   97.59
  -4   7   1 2090.19  178.38
   3  -7  -1  347.27   31.10
  -3  -7   1  398.26   19.70
   3  -7  -1  355.26   20.40
   3  -7  -1  367.66   19.90
  -3  -7   1  406.76   16.40
  -3  -7   1  345.07   17.10
  -3   7   1  416.26   20.60
  -3   7   1  387.66   16.80
  -3   7   1  354.26   31.00
   2  -7  -1 1298.77   66.49
   2  -7  -1 1148.29  104.69
  -2  -7   1 1276.77   66.29
   2  -7  -1 1494.25   69.09
  -2   7   1 1281.57   57.19
   2   7  -1 1298.47   66.19
   1  -7  -1 1624.94   81.59
  -1  -7   1 1707.23   84.69
   1  -7  -1 1521.45  128.49
  -1  -7   1 1688.93   81.79
   1   7  -1 1450.75   81.79
   0  -7   1    3.90    0.50
   0  -7  -1    2.50    0.40
   0  -7  -1    2.80    0.40
   0   7  -1    3.10    0.50
   0   7   1    2.50    0.50
   0   7  -1    2.80    0.50
  -1  -7  -1  506.65   21.90
   1  -7   1  478.25   25.10
   1  -7   1  426.16   26.10
   1   7   1  527.25   21.90
  -1   7  -1  507.45   39.50
  -2  -7  -1  368.06   18.30
  -2  -7  -1  339.17   16.10
   2  -7   1  403.86   19.40
   2  -7   1  321.97   29.10
   2  -7   1  372.36   15.60
  -2   7  -1  340.27   29.10
  -2   7  -1  340.47   15.60
   2   7   1  354.46   18.20
  -3  -7  -1  180.48    8.80
  -3  -7  -1  185.88    9.70
  -3  -7  -1  172.48   15.20
  -3  -7  -1  197.78    8.20
   3  -7   1  173.88    8.50
   3  -7   1  177.68   10.30
   3   7   1  198.28    8.90
  -3   7  -1  179.48    8.40
  -3   7  -1  177.18   15.60
  -4  -7  -1  199.98    8.80
   4  -7   1  190.18   11.00
   4  -7   1  197.78    9.10
   4  -7   1  182.38   10.80
  -4  -7  -1  173.48   16.40
  -4  -7  -1  197.88    9.50
   4  -7   1  194.18    9.20
   4   7   1  202.28   10.50
   4   7   1  199.28    8.00
  -4   7  -1  188.68    9.10
  -4   7  -1  188.98   16.80
  -4   7  -1  189.88   11.10
   4   7   1  211.18    8.20
  -5  -7  -1  271.67   12.80
   5  -7   1  265.57   12.30
   5  -7   1  255.17   12.40
  -5  -7  -1  272.67   12.00
   5  -7   1  263.47   14.80
  -5  -7  -1  233.68   22.30
   5   7   1  270.27   10.90
   5   7   1  280.07   11.10
  -6  -7  -1   52.99    3.10
   6  -7   1   43.60    3.30
   6  -7   1   46.40    3.40
  -6  -7  -1   44.80    5.50
   6   7   1   48.20    2.50
   7  -7   1  243.98   13.70
  -7  -7  -1  232.38   11.40
   7   7   1  238.88   10.50
  -7   7  -1  251.17   11.90
  -7   7  -1  242.28   11.90
  -8  -7  -1  126.09    6.90
   8  -7   1  131.29    7.90
   8  -7   1  128.49    7.80
   8   7   1  140.19    6.50
  -8   7  -1  128.49    7.30
  -8   7  -1  124.49    7.30
  -9  -7  -1   66.79    4.60
  -9   7  -1   74.59    5.10
   9   7   1   64.89    4.20
 -10  -7  -1   28.40    3.30
  10   7   1   29.60    2.90
 -10   7  -1   29.30    3.80
 -11  -8   1   13.30    2.50
 -11   8   1   11.20    2.90
 -10  -8   1   24.20    3.00
 -10   8   1   23.70    3.40
   9  -8  -1   59.59    4.30
   9  -8  -1   50.79    4.60
  -9  -8   1   64.89    4.30
   9   8  -1   60.49    3.80
  -9   8   1   57.19    4.50
  -8  -8   1   56.79    4.00
   8   8  -1   64.89    3.80
  -8   8   1   66.69    4.50
  -7  -8   1   20.00    2.20
   7  -8  -1   21.60    2.50
   7   8  -1   21.70    2.10
  -7   8   1   21.90    2.50
  -6  -8   1  182.68    8.70
  -6  -8   1  158.98   16.10
  -6  -8   1  181.98    9.30
   6  -8  -1  173.58   10.60
   6  -8  -1  196.78    9.20
   6   8  -1  197.38    8.10
   6   8  -1  188.98    8.00
  -5  -8   1  153.58    7.90
  -5  -8   1  161.98    7.40
   5  -8  -1  156.58    7.70
  -5  -8   1  134.99   13.60
   5  -8  -1  156.28    9.10
  -5  -8   1  157.38    8.90
   5  -8  -1  159.18    9.20
  -5   8   1  148.59    7.70
   5   8  -1  167.58    6.90
  -5   8   1  149.79    7.70
   5   8  -1  156.08    6.80
  -5   8   1  158.28    7.40
   4  -8  -1  828.52   36.20
   4  -8  -1  840.62   43.30
   4  -8  -1  769.02   44.60
  -4  -8   1  838.22   35.90
  -4  -8   1  822.92   43.00
  -4  -8   1  799.22   37.30
   4  -8  -1  965.10   68.69
  -4   8   1  794.12   36.20
  -4   8   1  829.62   44.70
   4   8  -1  833.92   42.90
  -4   8   1  760.22   67.79
  -4   8   1  847.12   36.90
   4   8  -1  890.21   33.20
   3  -8  -1  372.26   19.60
  -3  -8   1  383.46   19.40
   3  -8  -1  379.06   20.20
  -3  -8   1  371.26   16.90
   3  -8  -1  338.07   30.60
  -3  -8   1  389.16   16.20
  -3   8   1  351.56   30.60
   2  -8  -1 1043.30   89.39
   2  -8  -1 1050.89   47.50
  -2  -8   1 1150.68   56.49
   2  -8  -1 1142.89   56.79
   2   8  -1 1144.09   56.49
  -1  -8   1  935.41   47.20
  -1  -8   1  949.21   49.00
   1  -8  -1  863.81   74.49
   1  -8  -1  948.81   47.30
   1   8  -1  926.41   47.10
   0  -8   1 2744.93  207.28
   0  -8   1 2359.06  136.49
   0  -8   1 2574.14  131.69
   0  -8  -1 2659.43  113.99
   0  -8  -1 2719.63  206.78
   0   8  -1 2523.05  131.39
   0   8  -1 2465.35  136.39
   0   8   1 2569.64  113.59
   1  -8   1 4474.95  369.36
   1  -8   1 4384.66  233.48
  -1  -8  -1 4626.84  201.98
   1  -8   1 4522.25  243.08
   1   8   1 4641.44  202.98
  -1   8  -1 4879.51  243.48
   2  -8   1  426.96   17.90
   2  -8   1  469.35   22.30
  -2  -8  -1  414.76   21.00
   2  -8   1  364.96   33.40
  -2  -8  -1  400.66   18.50
   2   8   1  403.36   20.90
  -2   8  -1  394.46   17.80
  -2   8  -1  401.96   33.40
  -3  -8  -1  992.80   41.00
  -3  -8  -1  970.10   49.00
   3  -8   1  904.51   50.99
  -3  -8  -1  993.90   42.80
   3  -8   1  855.11   77.49
   3  -8   1  902.11   42.40
   3   8   1 1024.00   37.80
   3   8   1  988.20   42.80
  -3   8  -1  929.31   41.30
   3   8   1  981.30   48.90
  -3   8  -1  940.21   77.49
  -3   8  -1  996.70   51.19
   4  -8   1  256.07   14.40
   4  -8   1  252.47   14.60
   4  -8   1  257.97   12.10
   4  -8   1  260.57   12.20
  -4  -8  -1  260.37   11.70
  -4  -8  -1  272.47   12.60
  -4  -8  -1  233.68   21.90
   4   8   1  268.17   14.00
   4   8   1  280.27   10.90
   4   8   1  271.97   10.70
  -4   8  -1  248.48   12.00
  -4   8  -1  256.97   22.40
  -4   8  -1  307.37   15.20
  -5  -8  -1   54.09    3.50
  -5  -8  -1   49.10    5.60
   5  -8   1   52.49    3.70
  -5  -8  -1   56.19    3.10
   5  -8   1   56.79    3.40
   5  -8   1   56.09    3.20
   5   8   1   55.19    2.60
   5   8   1   55.19    2.80
   6  -8   1   65.69    4.10
  -6  -8  -1   55.39    6.50
  -6  -8  -1   65.69    3.60
   6  -8   1   58.19    4.20
   6   8   1   62.69    3.00
   6   8   1   64.29    3.30
  -7  -8  -1  213.88   10.40
   7  -8   1  216.98   12.60
   7   8   1  211.28    9.60
  -7   8  -1  215.48   10.90
  -7   8  -1  240.38   11.00
   8  -8   1   32.60    2.90
  -8  -8  -1   33.20    2.80
   8  -8   1   36.30    3.10
  -8   8  -1   35.40    3.60
   8   8   1   33.30    2.60
  -8   8  -1   33.30    3.50
  -9  -8  -1   11.40    2.00
  -9   8  -1   10.20    2.50
   9   8   1   14.00    1.90
 -10  -8  -1   46.00    4.20
  10   8   1   45.20    3.40
 -10   8  -1   42.70    4.60
 -11  -9   1   34.80    3.90
 -11   9   1   50.79    5.10
 -10  -9   1   13.00    2.40
  10   9  -1   11.50    2.00
 -10   9   1   10.80    2.50
  -9  -9   1  195.78    9.90
  -9   9   1  191.98   10.40
   9   9  -1  190.88    9.00
  -8  -9   1  313.47   14.60
   8   9  -1  315.87   13.50
  -8   9   1  305.97   15.20
   7  -9  -1  309.37   14.40
  -7  -9   1  285.57   13.80
   7   9  -1  300.47   12.80
  -7   9   1  293.57   14.40
  -7   9   1  310.67   14.40
   6  -9  -1   67.99    4.30
  -6  -9   1   58.59    7.00
  -6  -9   1   66.29    3.90
   6   9  -1   71.39    3.60
  -6   9   1   73.79    4.30
  -6   9   1   71.99    4.30
   6   9  -1   72.79    3.50
  -5  -9   1  453.25   21.00
   5  -9  -1  438.26   24.90
   5  -9  -1  453.95   20.50
  -5  -9   1  452.95   20.10
   5  -9  -1  471.15   24.50
  -5  -9   1  441.66   24.00
   5   9  -1  462.45   18.50
   5   9  -1  465.85   18.50
  -5   9   1  464.45   20.50
  -5   9   1  449.26   20.50
   4  -9  -1  918.41   37.90
   4  -9  -1  792.92   70.89
  -4  -9   1  892.71   44.90
  -4  -9   1  884.31   37.50
  -4  -9   1  848.52   39.00
   4  -9  -1  897.61   45.30
   4   9  -1  872.41   44.70
  -4   9   1  878.01   37.90
  -4   9   1  802.72   70.79
   4   9  -1  910.81   34.60
   3  -9  -1   88.99    8.90
  -3  -9   1   99.79    5.50
  -3  -9   1   94.19    5.00
   3  -9  -1   94.29    4.90
  -3  -9   1  101.09    4.60
   3  -9  -1   99.79    5.80
   3   9  -1   97.79    5.40
  -2  -9   1  302.47   15.40
   2  -9  -1  277.57   24.60
   2  -9  -1  310.07   15.80
   2   9  -1  298.87   15.30
   1  -9  -1 4814.42  409.16
   1  -9  -1 5196.28  223.28
   1  -9  -1 5143.58  259.47
  -1  -9   1 5104.19  259.07
   1   9  -1 5154.68  258.87
   0  -9   1 4275.57  213.38
   0  -9  -1 4140.19  184.48
   0  -9   1 3989.40  221.48
   0  -9  -1 4322.67  335.77
   0  -9   1 4554.34  336.57
   0   9   1 4287.97  184.78
   0   9  -1 4042.70  213.58
   0   9  -1 3865.51  221.58
   1  -9   1   55.19    3.20
  -2  -9  -1 1970.70   97.69
  -2  -9  -1 1891.81   84.89
   2  -9   1 2023.60   82.19
   2  -9   1 1741.03  154.48
  -2   9  -1 2024.60  154.48
  -2   9  -1 1883.41   82.09
   3  -9   1  563.14   50.49
  -3  -9  -1  645.44   31.80
  -3  -9  -1  624.84   26.60
  -3  -9  -1  625.84   27.90
   3  -9   1  603.34   27.50
   3  -9   1  654.93   27.00
   3  -9   1  580.24   33.20
  -3   9  -1  620.84   27.00
  -3   9  -1  642.94   50.49
   3   9   1  637.94   24.50
  -3   9  -1  608.54   33.30
   3   9   1  610.14   31.70
   4  -9   1  667.83   34.50
  -4  -9  -1  590.14   53.49
   4  -9   1  665.43   28.90
  -4  -9  -1  654.63   29.90
  -4  -9  -1  684.33   34.00
  -4  -9  -1  664.33   28.50
   4  -9   1  663.83   29.50
   4   9   1  676.93   26.30
  -4   9  -1  663.93   28.90
   4   9   1  663.73   26.20
  -4   9  -1  652.13   35.60
   4   9   1  659.33   34.00
  -5  -9  -1   11.40    1.70
   5  -9   1   10.00    1.60
   5  -9   1   10.70    1.40
   5  -9   1    9.50    1.40
  -5  -9  -1   10.20    1.20
  -5  -9  -1    6.70    2.00
  -5   9  -1    9.10    1.50
   5   9   1    8.70    0.90
   5   9   1    9.00    1.00
   6  -9   1  324.57   15.10
  -6  -9  -1  326.17   14.60
   6  -9   1  332.37   18.00
  -6  -9  -1  289.27   27.30
   6   9   1  331.07   13.50
   6   9   1  330.37   13.20
  -7  -9  -1  204.08    9.70
   7  -9   1  202.58   11.70
  -7   9  -1  196.08   10.10
   7   9   1  197.28    8.80
  -8  -9  -1  183.28    9.20
   8  -9   1  183.68   10.80
   8   9   1  179.58    8.40
  -8   9  -1  191.58    9.80
  -8   9  -1  181.98    9.80
  -9  -9  -1    7.00    1.80
  -9   9  -1    5.60    2.10
   9   9   1    9.80    1.60
 -10  -9  -1    7.30    2.00
 -10   9  -1    4.70    2.20
  10   9   1    6.20    1.60
 -11 -10   1   40.40    4.00
 -11  10   1   40.20    4.70
 -10 -10   1  107.29    6.30
  10  10  -1   93.79    5.50
 -10  10   1  106.99    7.00
  -9 -10   1   14.60    2.20
  -9  10   1   18.20    2.90
   9  10  -1   18.90    2.20
  -8 -10   1   18.20    2.30
  -8  10   1   23.80    2.90
   8  10  -1   18.90    2.10
   7 -10  -1   71.09    4.50
  -7 -10   1   68.29    4.10
  -7  10   1   63.79    4.50
  -7  10   1   70.89    4.60
   7  10  -1   66.89    3.70
  -6 -10   1  218.98   22.50
   6 -10  -1  267.37   12.60
  -6 -10   1  272.07   12.10
  -6  10   1  267.27   12.60
   6  10  -1  261.57   11.10
  -6  10   1  281.77   12.70
   6  10  -1  277.27   11.10
  -5 -10   1  642.14   28.80
   5 -10  -1  664.43   29.30
  -5 -10   1  636.34   34.50
  -5 -10   1  648.54   30.10
   5 -10  -1  673.13   35.00
  -5  10   1  675.13   29.30
   5  10  -1  678.63   26.60
  -5  10   1  677.53   29.30
   5  10  -1  662.93   26.60
   4 -10  -1  584.54   31.00
   4 -10  -1  632.44   26.00
   4 -10  -1  533.35   48.40
  -4 -10   1  590.74   30.60
  -4 -10   1  581.04   26.70
  -4 -10   1  616.94   25.50
  -4  10   1  599.74   25.90
  -4  10   1  549.95   48.30
   4  10  -1  591.14   30.40
   4  10  -1  602.14   23.50
   3 -10  -1  823.12   36.40
  -3 -10   1  927.41   36.10
   3 -10  -1  792.72   43.50
  -3 -10   1  876.71   43.20
  -3 -10   1  787.22   37.60
   3 -10  -1  753.42   68.29
   3  10  -1  913.81   43.10
  -3  10   1  842.92   45.10
   2 -10  -1 1736.13   81.19
   2 -10  -1 1499.25   78.09
  -2 -10   1 1516.75   77.79
   2 -10  -1 1369.46  122.99
   2  10  -1 1511.35   77.69
  -1 -10   1  910.91   42.00
   1 -10  -1  719.03   66.29
   1 -10  -1  739.23   36.20
   1  10  -1  919.81   41.90
   0 -10   1    7.10    0.70
   0 -10  -1    5.60    0.70
   0 -10   1    5.80    0.70
   0 -10  -1    9.30    0.80
   0 -10   1    8.40    0.90
   0  10  -1    6.80    0.70
   0  10  -1    5.50    0.70
  -1 -10  -1  470.45   21.20
   1 -10   1  457.35   38.30
   1 -10   1  468.35   24.30
   1 -10   1  475.55   25.40
   1  10   1  490.45   21.20
   3 -10   1  759.32   35.70
  -3 -10  -1  752.62   36.10
   3 -10   1  813.92   34.90
   3 -10   1  761.92   43.10
  -3 -10  -1  767.32   41.20
  -3 -10  -1  847.62   34.50
   3 -10   1  934.21   66.09
   3  10   1  824.82   41.10
  -3  10  -1  758.52   34.90
  -3  10  -1  817.62   43.30
   3  10   1  794.62   31.70
   3  10   1  843.12   31.80
  -3  10  -1  791.72   65.39
   4 -10   1  190.78    8.70
  -4 -10  -1  178.18    8.20
  -4 -10  -1  176.68    9.00
  -4 -10  -1  187.28    9.90
   4 -10   1  183.28    8.60
  -4 -10  -1  162.58   15.40
   4 -10   1  186.38   10.40
   4  10   1  180.98    9.80
   4  10   1  187.38    7.50
  -4  10  -1  186.18   16.00
  -4  10  -1  185.08    8.70
   4  10   1  183.98    7.60
  -5 -10  -1  155.58   14.40
   5 -10   1  179.78    8.30
  -5 -10  -1  159.98    7.70
  -5 -10  -1  158.68    8.40
   5 -10   1  168.48    8.00
  -5  10  -1  167.08    8.20
   5  10   1  164.88    7.10
   5  10   1  167.58    6.90
   6 -10   1   63.49    3.90
  -6 -10  -1   64.09    3.50
  -6 -10  -1   58.29    6.40
   6 -10   1   58.59    4.20
  -6  10  -1   46.10    3.60
   6  10   1   62.69    3.20
   6  10   1   58.89    2.90
  -7 -10  -1  221.08   10.90
   7  10   1  229.18   10.00
  -7  10  -1  235.68   11.60
   7  10   1  239.38    9.80
  -8 -10  -1   15.20    2.00
   8 -10   1    8.60    1.70
  -8  10  -1    9.10    2.00
   8  10   1    9.80    1.50
  -8  10  -1    8.00    1.90
  -9 -10  -1  100.09    5.90
  -9  10  -1   98.29    6.50
   9  10   1  105.79    5.40
  -9  10  -1  103.99    6.60
 -10 -10  -1   80.99    5.20
 -10  10  -1   85.09    5.90
  10  10   1   70.89    4.60
 -11 -11   1   29.30    3.40
  11  11  -1   29.00    3.00
 -11  11   1   27.80    4.00
 -10 -11   1    9.60    2.10
  10  11  -1   11.00    1.90
 -10  11   1   16.20    3.00
  -9 -11   1   28.70    2.90
   9  11  -1   32.60    2.80
  -9  11   1   25.20    3.30
  -8 -11   1   23.00    2.50
  -8  11   1   25.30    3.20
   8  11  -1   24.00    2.30
  -7 -11   1   94.59    5.30
   7 -11  -1   98.29    5.80
   7  11  -1  102.39    4.90
  -7  11   1   97.99    6.00
  -7  11   1  104.99    6.10
   6 -11  -1  154.88    7.90
  -6 -11   1  162.88    7.40
  -6 -11   1  128.19   13.60
  -6  11   1  154.38    7.90
  -6  11   1  154.28    7.90
   6  11  -1  154.68    6.70
   6  11  -1  157.38    6.80
   5 -11  -1  474.75   21.40
  -5 -11   1  464.95   25.10
  -5 -11   1  469.35   22.00
  -5 -11   1  475.75   20.90
   5 -11  -1  483.65   25.60
   5  11  -1  485.75   19.30
   5  11  -1  482.15   19.30
  -5  11   1  471.95   21.40
   4 -11  -1  210.68   12.70
  -4 -11   1  244.28   10.20
   4 -11  -1  202.08   19.50
  -4 -11   1  220.38   12.20
   4 -11  -1  223.08   12.60
   4 -11  -1  226.68   10.60
  -4 -11   1  210.38   10.80
  -4  11   1  225.28   12.80
  -4  11   1  219.28   10.50
   4  11  -1  240.28   12.10
   4  11  -1  226.58    9.40
   4  11  -1  255.37    9.40
  -3 -11   1 3849.81  189.98
  -3 -11   1 4025.80  159.38
  -3 -11   1 3732.03  164.28
   3 -11  -1 3903.71  159.08
   3 -11  -1 3777.22  190.08
  -3  11   1 3531.75  197.18
   3  11  -1 3808.72  189.98
  -3  11   1 3211.48  158.98
  -2 -11   1 1819.32   88.69
   2 -11  -1 1848.32   89.09
   2 -11  -1 1679.63  140.19
  -2 -11   1 1840.32   74.19
   2  11  -1 1527.85   88.59
   1 -11  -1  594.54   50.29
   1 -11  -1  632.84   27.40
  -1 -11   1  617.54   31.80
   1 -11  -1  642.14   26.80
   1  11  -1  621.24   31.70
   0 -11   1 1090.59   61.29
   0 -11  -1 1146.39   51.09
   0 -11   1 1194.18   58.99
   0 -11   1 1210.18   92.89
   0 -11  -1 1207.68   93.19
   0  11  -1 1100.99   61.29
   1 -11   1 2134.39  113.39
   1 -11   1 2090.99  179.08
  -1 -11  -1 2363.16  113.39
  -1 -11  -1 2140.19   98.19
   1  11   1 2412.76   98.29
  -2 -11  -1  343.57   17.10
  -2 -11  -1  327.17   15.20
   2 -11   1  326.37   27.50
   3 -11   1 2438.86  214.68
   3 -11   1 2745.63  114.09
  -3 -11  -1 2699.43  117.89
  -3 -11  -1 2680.93  135.79
  -3 -11  -1 2702.93  113.59
   3  11   1 2472.35  135.59
  -3  11  -1 2662.63  114.09
   3  11   1 2698.63  117.99
   3  11   1 2789.12  104.89
  -3  11  -1 2770.32  214.58
   3  11   1 2708.33  104.79
  -4 -11  -1  107.09    6.10
  -4 -11  -1  103.49    5.80
   4 -11   1  112.49    6.70
   4 -11   1  105.79    5.40
   4 -11   1  108.79    6.60
  -4 -11  -1  109.99    5.10
   4 -11   1  113.19    5.60
   4  11   1  120.09    4.60
   4  11   1  101.29    6.00
  -4  11  -1  107.69    5.60
   4  11   1  111.59    4.70
  -5 -11  -1  138.79    7.20
   5 -11   1  135.29    6.70
  -5 -11  -1  137.69    6.40
   5 -11   1  149.19    7.10
   5 -11   1  132.69    8.20
  -5 -11  -1  119.89   12.00
   5  11   1  134.49    5.90
   5  11   1  137.59    5.80
  -5  11  -1  143.99    7.00
  -6 -11  -1   85.69    4.60
  -6 -11  -1   75.89    8.50
   6 -11   1   88.99    5.10
  -6  11  -1   93.79    5.30
   6  11   1   97.89    4.30
   6  11   1   86.19    4.00
  -7 -11  -1   61.59    3.80
   7 -11   1   68.19    4.60
   7  11   1   64.79    3.50
  -7  11  -1   64.79    4.50
   7  11   1   66.69    3.20
  -8 -11  -1   17.00    2.10
  -8  11  -1   15.20    2.50
   8  11   1   16.80    1.80
  -8  11  -1   16.50    2.50
  -9 -11  -1   76.39    4.70
   9  11   1   67.29    4.10
  -9  11  -1   77.79    5.40
  -9  11  -1   70.79    5.30
 -10 -11  -1   33.00    3.30
  10  11   1   22.50    2.50
 -10  11  -1   30.90    3.90
 -11 -12   1   27.90    3.20
  11  12  -1   20.80    2.50
 -11  12   1   23.50    3.70
 -10 -12   1   32.10    3.30
  10  12  -1   30.40    2.80
 -10  12   1   32.80    4.20
  -9 -12   1  191.08    9.70
   9  12  -1  199.28    8.90
  -9  12   1  186.08   10.40
   8 -12  -1   97.59    6.20
  -8 -12   1   99.99    5.60
   8  12  -1  102.59    5.10
  -8  12   1  105.39    6.50
   7 -12  -1  267.67   12.80
  -7 -12   1  262.57   12.10
  -7  12   1  246.38   12.70
   7  12  -1  255.97   11.10
  -7  12   1  257.37   12.80
   7  12  -1  269.17   11.20
   6 -12  -1    8.10    1.70
  -6 -12   1    6.00    2.10
  -6 -12   1    7.00    1.20
  -6  12   1    3.90    1.40
   6  12  -1    5.70    0.90
  -6  12   1    5.40    1.40
   6  12  -1    7.80    1.10
  -5 -12   1  797.62   36.60
   5 -12  -1  803.62   35.50
  -5 -12   1  797.52   42.00
   5 -12  -1  811.42   42.50
  -5 -12   1  803.62   35.00
  -5  12   1  788.92   35.50
   5  12  -1  838.22   32.30
   5  12  -1  822.82   32.30
   4 -12  -1  514.95   28.60
  -4 -12   1  555.54   23.50
   4 -12  -1  611.84   29.80
  -4 -12   1  536.35   28.20
  -4 -12   1  538.05   24.80
   4 -12  -1  547.75   24.00
   4 -12  -1  467.85   44.70
   4  12  -1  563.74   21.80
   4  12  -1  558.74   21.70
  -4  12   1  530.65   24.00
   4  12  -1  531.45   28.00
  -4  12   1  548.25   29.50
   3 -12  -1  655.93   33.30
   3 -12  -1  674.93   27.90
   3 -12  -1  588.34   52.19
  -3 -12   1  622.14   32.80
   3 -12  -1  670.53   34.40
  -3 -12   1  644.84   27.40
  -3 -12   1  610.44   28.70
   3  12  -1  605.64   32.70
  -3  12   1  634.44   27.80
  -3  12   1  634.74   34.30
   3  12  -1  668.93   25.30
  -2 -12   1  518.45   27.90
   2 -12  -1  608.24   29.40
   2 -12  -1  502.25   44.30
  -2 -12   1  555.14   23.30
   2 -12  -1  534.05   28.30
   1 -12  -1 1443.16   58.09
  -1 -12   1 1376.46   57.79
   1 -12  -1 1312.17  109.19
   1 -12  -1 1369.46   59.69
  -1 -12   1 1364.06   69.19
   1  12  -1 1288.67   69.09
   0 -12  -1   56.89    3.00
   0 -12   1   60.09    3.30
   0 -12   1   60.89    2.80
   0 -12   1   64.19    5.10
   0 -12  -1   58.99    5.00
   0  12  -1   53.59    3.40
   1 -12   1 4049.79  332.47
  -1 -12  -1 4241.28  209.88
  -1 -12  -1 4108.39  181.88
   1 -12   1 4191.98  210.98
  -1  12  -1 4052.69  218.68
  -2 -12  -1  514.85   25.70
   2 -12   1  462.55   41.00
  -2 -12  -1  504.95   22.70
   2 -12   1  525.95   22.00
  -3 -12  -1  333.27   14.20
   3 -12   1  342.17   14.70
   3 -12   1  285.47   27.30
  -3 -12  -1  318.37   15.20
  -3 -12  -1  328.27   17.00
  -3  12  -1  354.26   14.80
   3  12   1  327.97   13.00
   3  12   1  331.47   13.00
   4 -12   1  104.79    7.00
  -4 -12  -1  130.89    5.50
  -4 -12  -1  113.99    6.50
   4 -12   1  115.49    6.00
   4 -12   1  112.09    5.70
   4 -12   1  112.89    7.10
  -4 -12  -1  110.19    6.10
   4  12   1  114.09    4.90
  -4  12  -1  115.29    6.00
   4  12   1  124.09    6.40
   4  12   1  128.29    5.00
  -5 -12  -1  108.19   10.70
   5 -12   1  126.99    6.00
   5 -12   1  123.49    6.30
  -5 -12  -1  122.99    5.70
  -5 -12  -1  125.29    6.70
   5  12   1  120.49    5.10
   5  12   1  113.49    5.20
  -5  12  -1  120.39    6.30
  -6 -12  -1  216.38    9.80
   6 -12   1  216.68   10.50
  -6 -12  -1  195.18   18.50
   6  12   1  215.78    9.00
   6  12   1  220.48    8.90
  -6  12  -1  206.68   10.50
   7 -12   1    0.40    1.40
  -7 -12  -1    1.60    1.00
   7  12   1    1.50    0.80
  -7  12  -1    1.40    1.40
   7  12   1    0.50    0.60
  -8 -12  -1   61.79    3.90
   8  12   1   58.49    3.50
  -8  12  -1   60.99    4.70
  -8  12  -1   65.89    4.70
  -9 -12  -1    1.10    1.30
  -9  12  -1    4.60    1.90
   9  12   1    2.30    1.10
  -9  12  -1    1.60    1.70
  10  12   1   31.50    2.80
 -10  12  -1   31.80    4.10
 -11 -13   1   89.39    5.80
 -11  13   1   81.39    6.40
  11  13  -1   84.59    5.00
 -10 -13   1   18.50    2.50
  10  13  -1   11.20    1.90
 -10  13   1   20.50    3.30
  -9 -13   1  113.99    6.10
   9  13  -1   99.99    5.40
  -9  13   1  106.19    6.80
   8 -13  -1   92.89    5.80
  -8 -13   1   87.79    5.10
   8  13  -1   92.29    4.70
  -8  13   1   91.79    6.00
   7 -13  -1  121.89    6.80
  -7 -13   1  114.29    6.00
  -7  13   1  118.09    6.70
   7  13  -1  113.39    5.50
   7  13  -1  111.79    5.40
  -7  13   1  122.79    6.80
   6 -13  -1   36.60    3.00
  -6 -13   1   35.10    2.40
   6  13  -1   33.00    2.00
  -6  13   1   35.40    2.90
  -6  13   1   33.50    2.90
   6  13  -1   32.80    2.10
  -5 -13   1  445.76   19.70
   5 -13  -1  469.05   20.40
  -5 -13   1  428.76   20.90
   5 -13  -1  428.86   24.20
   5  13  -1  439.36   18.20
  -5  13   1  471.05   20.40
   5  13  -1  467.45   18.30
  -4 -13   1  263.77   14.50
   4 -13  -1  282.67   12.60
   4 -13  -1  264.37   15.00
   4 -13  -1  246.08   23.20
  -4 -13   1  259.77   12.90
  -4 -13   1  283.37   12.00
   4  13  -1  272.17   11.10
   4  13  -1  264.37   14.20
  -4  13   1  295.27   15.40
   4  13  -1  280.87   11.10
  -4  13   1  271.67   12.50
  -3 -13   1  692.73   32.40
   3 -13  -1  650.03   58.79
   3 -13  -1  733.33   37.50
   3 -13  -1  719.93   38.70
  -3 -13   1  737.13   37.10
  -3 -13   1  742.23   30.90
   3 -13  -1  747.43   31.40
  -3  13   1  709.53   31.40
   3  13  -1  711.23   36.80
   3  13  -1  751.52   28.50
   2 -13  -1 1678.83   90.49
   2 -13  -1 1708.93   87.29
   2 -13  -1 1598.34  137.49
  -2 -13   1 1787.42   72.69
  -2 -13   1 1761.02   86.99
   1 -13  -1  812.82   35.30
  -1 -13   1  790.82   40.80
  -1 -13   1  796.12   34.10
   1 -13  -1  751.32   64.49
   1 -13  -1  850.11   34.40
   0 -13   1 1282.77   52.89
   0 -13   1 1221.48   63.09
   0 -13  -1 1191.18   54.59
   0 -13   1 1316.07   99.79
   0 -13  -1 1285.77   99.79
   0  13  -1 1134.09   65.49
   1 -13   1  417.46   21.40
  -1 -13  -1  429.56   21.10
  -1 -13  -1  437.96   18.70
   1 -13   1  391.46   33.60
  -1  13  -1  391.86   22.30
   2 -13   1  405.96   36.30
  -2 -13  -1  449.46   22.70
   2 -13   1  460.45   19.50
  -2 -13  -1  457.55   20.20
   3 -13   1   82.69    5.20
  -3 -13  -1   75.59    4.40
  -3 -13  -1   87.89    3.60
  -3 -13  -1   78.59    4.40
   3 -13   1   71.79    7.50
   3 -13   1   77.09    4.20
  -3  13  -1   73.79    4.10
   3  13   1   83.19    3.20
   3  13   1   77.59    3.20
  -4 -13  -1  852.31   43.70
  -4 -13  -1  856.71   38.40
   4 -13   1  902.91   37.20
  -4 -13  -1  831.62   36.50
   4 -13   1  829.92   37.80
   4 -13   1  948.91   46.00
   4  13   1  815.82   43.40
   4  13   1  839.92   33.60
   4  13   1  808.12   33.60
  -4  13  -1  826.22   37.10
  -5 -13  -1   63.49    7.00
  -5 -13  -1   75.49    3.80
   5 -13   1   86.39    4.50
   5  13   1   73.09    3.40
   5  13   1   73.99    3.30
  -5  13  -1   79.29    4.40
   6 -13   1   90.69    5.20
  -6 -13  -1   77.79    8.40
  -6 -13  -1   87.89    4.50
   6  13   1   91.49    3.90
   6  13   1   85.09    4.10
  -6  13  -1   92.79    5.30
   7 -13   1  162.88    8.60
  -7 -13  -1  156.98    7.80
  -7  13  -1  164.88    8.70
   7  13   1  157.68    6.90
   7  13   1  162.88    7.10
  -8 -13  -1   19.30    2.20
   8  13   1   20.70    1.90
  -8  13  -1   20.50    2.80
  -8  13  -1   24.20    3.00
   8  13   1   21.30    1.60
  -9 -13  -1   11.00    2.00
  -9  13  -1   12.80    2.60
  -9  13  -1   12.90    2.50
   9  13   1   13.50    1.70
  10  13   1   17.70    2.20
 -10  13  -1   20.60    3.50
  11  14  -1   35.30    3.20
 -11  14   1   40.40    4.80
 -10 -14   1    0.70    1.40
 -10  14   1    0.90    2.00
  10  14  -1    0.00    1.00
  -9 -14   1  127.69    6.90
  -9  14   1  135.69    7.90
   9  14  -1  125.49    6.20
   8 -14  -1   21.90    3.00
  -8 -14   1   27.50    2.50
   8  14  -1   21.10    2.00
  -8  14   1   21.80    3.10
  -8  14   1   28.60    3.40
   7 -14  -1  902.51   38.40
  -7 -14   1  837.52   37.50
  -7  14   1  870.91   38.40
  -7  14   1  879.11   38.40
   7  14  -1  858.41   34.50
   7  14  -1  819.52   34.50
  -6 -14   1  228.78   10.60
   6 -14  -1  239.08   11.40
  -6  14   1  226.38   11.30
  -6  14   1  233.88   11.40
   6  14  -1  227.18    9.70
   6  14  -1  231.38    9.70
  -5 -14   1  805.12   34.50
   5 -14  -1  833.42   42.10
   5 -14  -1  810.12   35.20
  -5 -14   1  753.32   36.20
  -5  14   1  770.92   35.20
   5  14  -1  816.52   31.90
   5  14  -1  803.42   31.80
  -4 -14   1  837.12   35.80
   4 -14  -1  722.63   68.09
   4 -14  -1  871.51   36.50
   4 -14  -1  826.42   44.90
  -4 -14   1  828.72   42.90
  -4 -14   1  822.52   37.60
   4 -14  -1  871.41   43.50
   4  14  -1  811.42   42.70
   4  14  -1  844.82   33.00
  -4  14   1  862.91   36.40
   4  14  -1  864.51   33.10
  -3 -14   1  169.08    7.30
  -3 -14   1  167.08    8.90
   3 -14  -1  149.19   14.40
   3 -14  -1  165.48    9.40
  -3 -14   1  156.88    8.10
   3 -14  -1  163.68    9.50
   3 -14  -1  171.78    7.90
  -3  14   1  162.08    7.80
   3  14  -1  160.88    8.60
   3  14  -1  170.78    6.90
   3  14  -1  170.28    6.70
  -2 -14   1  182.08    7.80
  -2 -14   1  177.48    9.40
   2 -14  -1  177.38    8.20
   2 -14  -1  168.28   15.20
   2 -14  -1  181.38    9.80
   2 -14  -1  179.38   10.00
  -1 -14   1  491.05   20.90
   1 -14  -1  482.45   21.60
  -1 -14   1  496.35   25.00
   1 -14  -1  451.45   39.50
   1 -14  -1  513.05   21.20
   0 -14  -1  273.97   12.80
   0 -14  -1  295.77   23.00
   0 -14   1  297.27   23.10
   0 -14   1  285.17   12.40
   0 -14  -1  290.97   12.40
   0 -14   1  276.87   14.80
   0  14  -1  269.57   15.20
  -1 -14  -1 1225.48   60.39
   1 -14   1 1176.48   95.69
  -1 -14  -1 1200.88   52.69
   1 -14   1 1206.68   60.79
   1 -14   1 1148.29   63.19
  -1  14  -1 1170.98   63.09
  -2 -14  -1 1503.45   65.09
   2 -14   1 1366.56  118.29
  -2 -14  -1 1475.35   74.59
   2 -14   1 1544.55   62.99
  -2  14  -1 1452.75   77.99
  -3 -14  -1  230.58    9.90
  -3 -14  -1  239.58   12.10
  -3 -14  -1  223.08   11.00
   3 -14   1  238.18   10.70
   3 -14   1  207.28   19.60
  -3  14  -1  229.28   10.60
  -3  14  -1  243.98   13.10
  -4 -14  -1  100.39    5.80
  -4 -14  -1  117.39    4.80
  -4 -14  -1   97.09    5.60
   4 -14   1   95.59    5.00
   4 -14   1  101.69    5.40
   4  14   1  110.79    5.50
   4  14   1  109.89    4.30
  -4  14  -1   95.69    5.40
   4  14   1   95.19    4.30
  -5 -14  -1  171.48    7.60
   5 -14   1  177.28    8.40
  -5 -14  -1  145.59   14.30
  -5  14  -1  171.28    8.40
   5  14   1  167.88    6.90
   5  14   1  168.58    6.90
   6 -14   1  345.27   15.20
  -6 -14  -1  273.27   26.90
  -6 -14  -1  334.67   14.40
   6  14   1  330.77   13.00
   6  14   1  315.87   13.10
  -6  14  -1  326.47   15.20
   7 -14   1    1.20    1.40
  -7 -14  -1    3.30    1.10
   7  14   1    3.70    0.90
  -7  14  -1    1.80    1.50
   7  14   1    2.90    0.70
  -8 -14  -1   44.70    3.10
  -8  14  -1   47.60    4.00
  -8  14  -1   47.70    4.00
   8  14   1   44.20    2.80
   8  14   1   47.40    2.50
  -9  14  -1  112.39    6.90
  -9  14  -1  108.59    6.90
   9  14   1   96.69    5.20
 -10  14  -1   30.10    3.90
  10  14   1   23.00    2.30
 -10 -15   1   -0.50    1.40
  10  15  -1    2.70    1.30
 -10  15   1    1.60    2.10
  -9 -15   1   74.79    4.60
  -9  15   1   85.99    5.70
   9  15  -1   70.49    4.10
   8 -15  -1   51.89    4.10
  -8 -15   1   49.30    3.40
  -8  15   1   50.19    4.70
  -8  15   1   48.60    4.30
   8  15  -1   52.19    3.00
   7 -15  -1   36.40    3.50
  -7 -15   1   34.20    2.50
  -7  15   1   36.80    3.30
   7  15  -1   31.80    2.20
  -7  15   1   30.70    3.30
   7  15  -1   34.50    2.20
  -6 -15   1  270.57   12.10
   6 -15  -1  264.57   12.90
   6  15  -1  264.37   11.10
  -6  15   1  271.97   13.00
   6  15  -1  258.57   11.10
  -6  15   1  273.07   13.00
   5 -15  -1  106.29    5.70
  -5 -15   1  106.49    5.00
   5 -15  -1   99.69    6.70
  -5 -15   1  102.39    5.80
   5  15  -1  105.39    4.60
   5  15  -1  101.79    4.50
  -5  15   1   98.49    5.60
  -4 -15   1  169.28    8.70
  -4 -15   1  173.18    9.50
   4 -15  -1  174.38    8.40
  -4 -15   1  162.58    7.80
   4 -15  -1  187.08   10.20
   4  15  -1  163.78    9.20
  -4  15   1  186.48   10.20
   4  15  -1  177.78    7.30
  -4  15   1  172.48    8.40
   4  15  -1  174.38    7.20
  -3 -15   1 1300.57   59.09
  -3 -15   1 1367.66   67.89
  -3 -15   1 1356.76   56.59
   3 -15  -1 1328.37   57.19
   3 -15  -1 1177.68  107.39
   3 -15  -1 1308.67   68.29
  -3  15   1 1220.58   57.09
   3  15  -1 1431.16   52.39
   3  15  -1 1364.96   67.59
   3  15  -1 1409.96   52.29
  -2 -15   1 2418.86  125.99
  -2 -15   1 2494.05  105.69
   2 -15  -1 2275.17  198.98
   2 -15  -1 2540.75  105.79
   2  15  -1 2545.35  125.99
   2  15  -1 2607.24   97.59
  -2  15   1 2456.85  105.79
   1 -15  -1 1156.88  100.79
   1 -15  -1 1293.07   53.69
   1 -15  -1 1228.38   55.19
  -1 -15   1 1279.27   63.89
  -1 -15   1 1308.37   53.39
   0 -15  -1   68.89    3.10
   0 -15  -1   65.39    5.50
   0 -15   1   63.09    5.50
   0 -15  -1   63.79    3.30
   0 -15   1   62.19    3.60
   0 -15   1   64.69    3.10
   1 -15   1  355.86   30.60
   1 -15   1  373.26   19.50
  -1 -15  -1  390.66   19.20
   1 -15   1  366.16   20.30
   1 -15   1  376.56   16.40
  -1 -15  -1  387.46   17.00
   1  15   1  391.86   14.80
  -1  15  -1  350.36   20.20
   2 -15   1  254.87   13.70
   2 -15   1  257.77   14.30
   2 -15   1  268.37   11.60
  -2 -15  -1  253.87   12.00
  -2 -15  -1  260.47   13.20
  -2  15  -1  248.18   14.20
  -3 -15  -1   72.89    4.10
  -3 -15  -1   71.69    3.20
  -3 -15  -1   75.99    4.10
   3 -15   1   78.19    4.00
   3 -15   1   70.39    4.70
   3 -15   1   68.29    7.10
  -3  15  -1   73.49    4.70
  -3  15  -1   74.49    4.00
  -4 -15  -1   81.59    4.70
   4 -15   1   73.89    4.00
  -4 -15  -1   82.59    4.60
  -4 -15  -1   85.89    3.80
   4 -15   1   77.29    4.40
   4  15   1   79.99    4.30
   4  15   1   80.99    3.40
   4  15   1   80.89    3.40
  -4  15  -1   78.19    4.50
   5 -15   1   94.99    5.20
  -5 -15  -1   93.99    4.40
  -5  15  -1   93.89    5.20
   5  15   1   86.49    3.90
   5  15   1   89.19    3.90
  -6 -15  -1   22.30    3.60
  -6 -15  -1   29.60    1.90
   6 -15   1   25.10    2.70
  -6  15  -1   25.30    2.80
   6  15   1   27.10    1.50
   6  15   1   27.10    1.70
  -7 -15  -1    9.30    1.40
   7 -15   1    6.70    2.00
   7  15   1    9.90    1.20
  -7  15  -1    9.60    2.10
   7  15   1    9.40    1.00
  -8 -15  -1   84.99    4.90
  -8  15  -1   83.19    5.60
   8  15   1   77.39    3.80
   8  15   1   83.89    4.10
  -8  15  -1   81.59    5.60
  -9  15  -1  277.57   14.20
  -9  15  -1  282.17   14.30
   9  15   1  268.97   11.80
 -10  15  -1    6.40    2.40
  10  15   1    9.20    1.60
 -10  16   1   18.30    3.40
  10  16  -1   18.30    2.10
  -9 -16   1   26.50    2.60
  -9  16   1   26.50    3.50
   9  16  -1   25.40    2.30
   8 -16  -1  127.69    7.60
  -8 -16   1  142.19    6.80
  -8  16   1  124.59    7.80
   8  16  -1  127.89    6.10
  -8  16   1  138.19    7.90
   7 -16  -1  195.78   10.00
  -7 -16   1  197.28    9.20
   7  16  -1  195.08    8.40
  -7  16   1  186.08   10.00
   7  16  -1  185.98    8.30
  -7  16   1  200.78   10.10
  -6 -16   1  151.98    7.00
   6 -16  -1  143.39    7.70
  -6  16   1  149.39    7.80
   6  16  -1  140.49    6.40
  -6  16   1  154.38    7.90
   6  16  -1  143.99    6.40
   5 -16  -1    7.50    1.80
  -5 -16   1    6.70    1.00
   5 -16  -1    9.20    1.70
   5  16  -1    8.20    0.90
   5  16  -1    9.40    0.90
  -5  16   1    7.00    1.50
   4 -16  -1   25.90    2.10
  -4 -16   1   26.70    2.30
  -4 -16   1   26.00    1.60
  -4 -16   1   24.80    2.10
   4 -16  -1   23.50    2.60
   4  16  -1   26.00    1.50
   4  16  -1   27.40    1.40
   4  16  -1   25.40    1.70
  -4  16   1   25.70    2.10
   3 -16  -1 1096.79   46.30
   3 -16  -1  941.81   86.69
  -3 -16   1 1087.09   47.80
   3 -16  -1 1081.19   55.19
  -3 -16   1 1051.09   54.69
  -3 -16   1 1090.59   45.60
   3  16  -1 1091.69   42.10
   3  16  -1 1123.29   42.30
   3  16  -1 1094.19   54.49
  -3  16   1 1024.20   46.20
   2 -16  -1  290.47   25.20
  -2 -16   1  307.67   13.10
   2 -16  -1  309.47   13.60
  -2 -16   1  290.67   15.80
   2  16  -1  305.27   15.60
   2  16  -1  312.47   12.10
  -2  16   1  306.37   13.60
   1 -16  -1  567.64   26.10
   1 -16  -1  587.24   25.50
   1 -16  -1  547.65   47.70
  -1 -16   1  612.74   25.30
  -1 -16   1  621.44   30.20
   1  16  -1  596.74   30.20
   0 -16   1  461.05   19.70
   0 -16  -1  445.16   36.60
   0 -16   1  461.85   36.70
   0 -16   1  448.56   23.40
   0 -16  -1  469.15   19.60
   0 -16  -1  439.36   20.30
  -1 -16  -1  452.55   22.60
  -1 -16  -1  436.66   20.00
   1 -16   1  433.76   23.90
   1 -16   1  432.76   36.00
   1 -16   1  440.06   22.90
   1 -16   1  466.55   19.30
   1  16   1  460.35   17.50
  -1  16  -1  439.06   19.30
  -1  16  -1  429.46   23.80
   1  16   1  420.96   17.40
   2 -16   1 1669.13   86.49
  -2 -16  -1 1693.43   85.99
   2 -16   1 1823.02   72.59
  -2 -16  -1 1768.12   74.99
   2 -16   1 1668.43   89.89
   2 -16   1 1503.65  136.29
  -2  16  -1 1716.33   89.89
  -2  16  -1 1705.13   72.59
   3 -16   1   47.50    3.40
  -3 -16  -1   49.00    3.10
   3 -16   1   48.00    2.90
   3 -16   1   42.40    5.00
  -3 -16  -1   45.30    2.80
  -3 -16  -1   46.10    2.10
  -3  16  -1   61.29    3.90
  -3  16  -1   46.50    2.90
   4 -16   1   88.39    4.70
  -4 -16  -1   98.89    5.40
  -4 -16  -1   93.39    5.30
  -4 -16  -1  112.99    4.40
   4 -16   1   89.59    5.10
  -4  16  -1   86.49    5.10
   4  16   1   98.69    3.90
   4  16   1   89.29    3.90
   5 -16   1  431.56   20.10
  -5 -16  -1  450.35   19.30
  -5  16  -1  450.85   20.20
   5  16   1  457.55   17.60
   5  16   1  424.26   17.70
  -6 -16  -1   20.00    3.50
   6 -16   1   19.20    2.40
  -6 -16  -1   18.70    1.60
   6  16   1   18.30    1.20
   6  16   1   18.50    1.30
  -6  16  -1   21.00    2.60
  -7 -16  -1  130.59    6.50
   7 -16   1  135.29    7.60
  -7  16  -1  128.19    7.50
   7  16   1  137.49    5.70
   7  16   1  130.19    5.80
   8  16   1   83.99    4.10
   8  16   1   83.69    3.90
  -8  16  -1   85.89    5.90
  -8  16  -1   87.29    5.90
  -9  16  -1  105.19    7.00
   9  16   1   98.49    4.90
   9  16   1  101.99    4.70
  -9  16  -1   95.49    6.80
 -10  16  -1   19.30    3.40
  10  16   1   17.50    2.00
  10  17  -1   19.40    2.00
 -10  17   1   16.10    3.20
  -9 -17   1   30.20    2.70
  -9  17   1   25.40    3.60
   9  17  -1   26.80    2.30
  -8 -17   1  112.79    5.80
   8 -17  -1  114.99    6.90
   8  17  -1  107.39    5.20
   8  17  -1  105.29    5.20
  -8  17   1  125.09    7.10
  -8  17   1  109.99    6.90
   7 -17  -1  142.29    7.60
  -7 -17   1  140.09    6.70
   7  17  -1  130.69    6.00
   7  17  -1  131.99    6.00
  -7  17   1  131.79    7.70
  -7  17   1  133.29    7.70
  -6 -17   1   31.70    2.20
   6 -17  -1   29.80    3.10
  -6  17   1   35.10    3.00
   6  17  -1   33.40    2.00
   6  17  -1   37.50    2.00
   5 -17  -1  111.59    7.20
   5 -17  -1  101.89    5.60
  -5 -17   1  100.59    4.80
   5  17  -1   98.59    4.50
   5  17  -1   93.09    4.30
  -5  17   1  103.79    5.70
   4 -17  -1  181.88    9.00
  -4 -17   1  195.88    8.30
  -4 -17   1  194.38   10.20
   4 -17  -1  180.08   10.70
  -4 -17   1  174.98    9.20
  -4  17   1  170.38    8.90
   4  17  -1  198.28    7.60
   4  17  -1  175.78    7.70
   4  17  -1  188.08    9.80
   3 -17  -1  503.05   43.80
  -3 -17   1  519.35   22.80
  -3 -17   1  543.25   24.30
   3 -17  -1  546.95   28.00
  -3 -17   1  509.45   27.40
   3 -17  -1  551.84   23.50
   3 -17  -1  547.55   28.90
   3  17  -1  553.04   21.20
  -3  17   1  530.85   23.40
   3  17  -1  516.15   21.00
   3  17  -1  520.15   27.20
  -2 -17   1  566.94   23.60
   2 -17  -1  558.24   24.20
  -2 -17   1  553.84   28.40
   2 -17  -1  518.45   45.10
   2  17  -1  556.24   28.20
  -2  17   1  543.55   24.10
   2  17  -1  563.24   21.80
   1 -17  -1   87.79    8.50
  -1 -17   1  105.69    4.50
   1 -17  -1   92.69    4.60
   1 -17  -1   87.89    4.70
   1  17  -1  117.79    5.40
   0 -17  -1 2325.97  189.28
   0 -17   1 2340.27  189.48
   0 -17  -1 2273.77  103.59
   0 -17  -1 2433.06  100.29
   0 -17   1 2380.06  100.29
   0 -17   1 2360.76  119.69
   1 -17   1  347.37   16.30
   1 -17   1  348.07   30.50
  -1 -17  -1  400.76   16.10
  -1 -17  -1  393.26   19.10
   1 -17   1  363.86   19.40
  -1 -17  -1  392.66   17.00
  -1  17  -1  333.97   20.10
  -1  17  -1  358.86   16.30
   1  17   1  379.66   14.80
   1  17   1  402.56   14.70
  -2 -17  -1  595.84   25.70
   2 -17   1  574.44   29.50
  -2 -17  -1  578.84   28.90
   2 -17   1  561.14   24.80
  -2  17  -1  536.85   30.50
  -2  17  -1  551.44   24.70
   3 -17   1  425.16   18.00
  -3 -17  -1  425.16   20.60
  -3 -17  -1  391.86   18.50
  -3 -17  -1  415.56   17.10
   3 -17   1  353.56   33.20
  -3  17  -1  383.56   17.90
  -3  17  -1  400.96   22.00
  -4 -17  -1  145.59    8.00
   4 -17   1  142.89    7.30
  -4 -17  -1  148.19    6.50
  -4 -17  -1  152.48    7.70
  -4  17  -1  148.09    7.40
   5 -17   1  488.65   22.20
  -5 -17  -1  492.75   21.20
  -5  17  -1  477.65   22.20
   5  17   1  500.65   19.50
   5  17   1  489.55   19.50
   6 -17   1   15.70    2.30
  -6 -17  -1   16.70    3.20
  -6 -17  -1   17.80    1.50
   6  17   1   16.90    1.10
   6  17   1   16.40    1.20
  -6  17  -1   15.40    2.30
   7 -17   1   80.39    5.10
   7  17   1   70.19    3.60
  -7  17  -1   80.79    5.30
   7  17   1   78.49    3.50
  -8  17  -1   41.30    4.20
   8  17   1   41.00    2.50
   8  17   1   44.70    2.30
  -9  17  -1   49.50    4.90
   9  17   1   43.90    2.80
   9  17   1   41.70    2.40
  -9  17  -1   49.30    4.90
 -10  17  -1   24.60    3.90
  10  17   1   28.50    2.40
  10  17   1   30.80    2.00
  10  18  -1   19.80    2.10
 -10  18   1   22.20    3.50
   9 -18  -1   21.90    3.30
   9  18  -1   24.20    2.10
  -9  18   1   30.70    3.90
   8 -18  -1   35.50    3.70
  -8 -18   1   33.00    2.60
  -8  18   1   31.70    3.60
  -8  18   1   34.50    3.70
   8  18  -1   33.60    2.20
   8  18  -1   31.70    2.10
   7 -18  -1  160.58    8.80
  -7 -18   1  166.18    7.80
   7  18  -1  165.58    7.20
  -7  18   1  167.28    9.00
  -7  18   1  169.18    9.00
   7  18  -1  157.58    7.10
  -6 -18   1  157.98    7.60
   6 -18  -1  169.88    8.60
   6  18  -1  162.98    7.00
  -6  18   1  161.38    8.50
   6  18  -1  163.48    6.90
   5 -18  -1   38.30    2.90
  -5 -18   1   36.80    2.10
   5  18  -1   35.00    2.00
  -5  18   1   34.30    2.80
   5  18  -1   37.50    1.90
  -4 -18   1  166.18    7.30
   4 -18  -1  162.08    9.70
  -4 -18   1  159.98    9.00
   4 -18  -1  162.28    8.10
  -4 -18   1  164.08    8.40
   4  18  -1  157.28    8.60
   4  18  -1  168.08    6.90
   4  18  -1  167.58    6.70
  -4  18   1  167.28    8.10
  -3 -18   1  257.77   11.00
   3 -18  -1  229.48   21.70
   3 -18  -1  259.77   14.00
  -3 -18   1  258.37   13.40
  -3 -18   1  253.67   12.10
   3  18  -1  260.17   10.40
   3  18  -1  254.27   10.20
  -3  18   1  254.17   11.70
   3  18  -1  258.87   13.20
  -2 -18   1  330.77   14.00
   2 -18  -1  298.97   27.00
  -2 -18   1  314.37   16.90
   2 -18  -1  326.87   14.60
   2  18  -1  337.07   13.00
  -2  18   1  315.37   14.50
   2  18  -1  334.47   13.00
   2  18  -1  334.57   16.80
   1 -18  -1  355.36   17.00
   1 -18  -1  344.57   31.20
   1 -18  -1  392.26   16.80
  -1 -18   1  404.86   16.50
   1  18  -1  423.56   19.80
   1  18  -1  369.96   15.20
   0 -18  -1  550.24   23.30
   0 -18   1  535.65   23.40
   0 -18  -1  517.45   24.20
   0 -18  -1  540.45   43.60
   0 -18   1  537.95   27.80
   0 -18   1  566.24   43.70
   0  18   1  531.15   21.50
  -1 -18  -1 1831.72   73.19
  -1 -18  -1 1674.93   75.99
   1 -18   1 1729.03   73.49
   1 -18   1 1745.33  138.19
   1 -18   1 1730.83   87.69
  -1 -18  -1 1718.23   87.49
  -1  18  -1 1668.53   91.09
   1  18   1 1672.83   67.49
  -1  18  -1 1693.93   73.49
   1  18   1 1721.73   67.59
   2 -18   1  326.17   30.10
   2 -18   1  363.06   16.20
   2 -18   1  372.76   19.20
  -2 -18  -1  382.96   18.70
  -2 -18  -1  382.86   16.80
  -2  18  -1  347.77   19.90
  -2  18  -1  370.96   16.20
   3 -18   1  280.47   12.30
  -3 -18  -1  283.87   11.30
  -3 -18  -1  263.37   13.80
  -3 -18  -1  259.67   12.60
   3 -18   1  235.88   22.50
  -3  18  -1  263.87   12.20
  -4 -18  -1  240.18   12.30
   4 -18   1  250.67   11.90
  -4 -18  -1  254.87   10.90
  -4 -18  -1  256.67   13.30
  -4  18  -1  257.47   11.90
  -5 -18  -1  487.25   21.40
   5 -18   1  505.85   22.40
   5  18   1  479.45   19.60
   5  18   1  499.45   19.60
  -5  18  -1  507.65   22.50
   6 -18   1   59.09    3.90
  -6 -18  -1   40.50    5.20
  -6  18  -1   47.40    3.80
   6  18   1   50.49    2.20
   6  18   1   46.10    2.30
   7 -18   1   52.79    4.20
   7  18   1   54.49    2.70
  -7  18  -1   58.49    4.30
   7  18   1   53.49    2.60
   8 -18   1   45.60    4.40
  -8  18  -1   43.20    4.40
   8  18   1   42.60    2.40
   8  18   1   43.00    2.30
   9  18   1   22.40    1.60
   9  18   1   22.70    1.90
  -9  18  -1   19.30    3.30
  -9  18  -1   19.20    3.20
 -10  18  -1   25.70    3.80
  10  18   1   23.40    2.00
  10  18   1   20.20    1.60
 -10  18  -1   19.60    3.50
  10  19  -1   39.80    2.70
 -10  19   1   41.70    4.90
   9 -19  -1    7.70    2.50
   9  19  -1    8.30    1.20
   9  19  -1    9.70    1.40
  -9  19   1   10.50    2.60
   8 -19  -1  116.99    7.30
  -8 -19   1  118.89    6.20
  -8  19   1  134.99    7.70
   8  19  -1  122.89    5.60
   8  19  -1  121.99    5.60
  -8  19   1  117.79    7.50
   7 -19  -1   53.49    4.20
  -7 -19   1   56.79    3.20
  -7  19   1   55.29    4.20
   7  19  -1   56.39    2.90
   7  19  -1   56.49    2.90
  -7  19   1   50.49    4.20
  -6 -19   1   68.69    3.50
   6 -19  -1   73.69    4.60
   6  19  -1   66.39    3.30
  -6  19   1   66.59    4.60
   6  19  -1   65.39    3.10
  -5 -19   1  112.59    5.30
   5 -19  -1  119.59    6.30
   5  19  -1  109.19    5.00
  -5  19   1  121.99    6.30
   5  19  -1  112.09    4.80
   4 -19  -1  136.19    7.10
  -4 -19   1  133.69    7.30
  -4 -19   1  141.29    6.30
   4 -19  -1  141.29    8.50
  -4 -19   1  144.49    7.90
  -4  19   1  135.89    7.10
   4  19  -1  143.69    5.80
   4  19  -1  144.99    6.00
   3 -19  -1   39.30    5.00
   3 -19  -1   44.00    3.40
  -3 -19   1   48.00    3.00
  -3 -19   1   45.50    2.20
  -3 -19   1   46.30    2.90
   3  19  -1   46.20    2.00
   3  19  -1   49.80    2.20
  -3  19   1   45.30    2.90
   3  19  -1   43.70    2.60
  -2 -19   1 1358.26   55.69
   2 -19  -1 1221.98  105.59
   2 -19  -1 1333.07   56.29
  -2 -19   1 1277.27   66.69
   2  19  -1 1334.17   66.59
  -2  19   1 1252.97   56.19
   2  19  -1 1328.67   51.39
   2  19  -1 1341.67   51.49
  -1 -19   1  428.86   20.10
   1 -19  -1  353.96   31.80
  -1 -19   1  405.36   16.80
   1 -19  -1  391.46   17.10
   1 -19  -1  369.86   17.40
   1  19  -1  381.76   15.60
   0 -19   1  711.33   30.10
   0 -19   1  705.63   56.29
   0 -19  -1  732.93   30.10
   0 -19   1  660.93   35.80
   0 -19  -1  682.63   31.10
   0 -19  -1  673.23   35.80
   0 -19  -1  712.83   56.19
   0  19   1  700.53   27.70
   1 -19   1  289.17   15.00
  -1 -19  -1  313.57   12.40
   1 -19   1  271.87   23.50
  -1 -19  -1  277.37   13.20
   1 -19   1  284.07   12.70
  -1 -19  -1  299.67   14.70
   1  19   1  283.47   11.30
   1  19   1  277.37   11.40
  -1  19  -1  283.47   12.70
  -1  19  -1  264.17   15.50
   2 -19   1   85.59    8.50
  -2 -19  -1   97.19    5.00
  -2 -19  -1  102.89    4.10
  -2 -19  -1  101.29    5.00
   2 -19   1   87.79    5.50
  -2  19  -1   86.99    5.70
  -2  19  -1   85.39    4.70
  -3 -19  -1  463.85   21.70
  -3 -19  -1  490.35   24.30
   3 -19   1  471.15   21.00
  -3  19  -1  468.05   21.00
  -3  19  -1  463.85   25.80
  -4 -19  -1  134.59    5.80
  -4 -19  -1  134.49    7.30
  -4 -19  -1  138.59    7.20
   4 -19   1  124.89    6.80
  -4  19  -1  135.79    6.90
   5 -19   1  100.39    5.50
  -5  19  -1   98.19    5.50
   5  19   1   90.69    3.80
  -6 -19  -1  110.09   11.30
   6 -19   1  132.49    7.00
   6  19   1  123.29    5.20
   6  19   1  131.59    5.20
  -6  19  -1  135.49    7.20
   7 -19   1  116.39    7.00
   7  19   1  126.19    5.20
  -7  19  -1  138.29    7.50
   7  19   1  118.99    5.30
   8 -19   1   66.99    4.90
   8  19   1   68.39    3.00
  -8  19  -1   64.99    5.10
   8  19   1   58.09    3.10
   9  19   1   25.20    1.90
  -9  19  -1   29.60    4.10
   9  19   1   26.80    1.70
  -9  19  -1   37.60    4.40
 -10  19  -1   43.20    5.00
  10  19   1   37.90    2.50
  10  19   1   38.50    2.20
 -10  19  -1   42.60    5.10
  10  20  -1   21.10    2.00
 -10  20   1   18.70    3.40
   9 -20  -1   54.09    4.60
  -9  20   1   55.09    4.80
   9  20  -1   55.59    3.00
   9  20  -1   47.20    2.90
   8 -20  -1   56.99    4.60
   8  20  -1   54.09    2.90
   8  20  -1   53.39    2.90
  -8  20   1   59.59    4.60
  -8  20   1   50.79    4.40
   7 -20  -1   26.70    3.30
  -7 -20   1   27.70    2.00
   7  20  -1   25.30    1.70
  -7  20   1   26.90    3.30
  -7  20   1   28.10    3.40
   7  20  -1   24.80    1.70
   6 -20  -1   53.89    3.90
  -6 -20   1   55.49    2.90
  -6  20   1   52.79    3.90
   6  20  -1   50.69    2.50
   6  20  -1   49.40    2.60
   5 -20  -1    6.10    1.50
   5  20  -1    8.20    0.90
  -5  20   1    7.70    1.70
   4 -20  -1  128.39    7.80
  -4 -20   1  125.59    5.60
  -4 -20   1  121.79    7.00
  -4 -20   1  123.39    6.70
   4 -20  -1  131.69    6.50
  -4  20   1  125.29    6.50
   4  20  -1  128.79    5.40
   4  20  -1  120.19    5.10
   3 -20  -1  560.04   29.90
  -3 -20   1  567.84   29.30
  -3 -20   1  579.84   25.90
  -3 -20   1  581.44   24.30
   3 -20  -1  515.95   46.80
   3  20  -1  565.74   22.40
   3  20  -1  577.74   29.00
   3  20  -1  594.14   22.60
  -3  20   1  558.04   25.10
  -2 -20   1  266.47   11.30
   2 -20  -1  259.77   11.60
  -2 -20   1  259.57   13.70
   2 -20  -1  237.58   21.90
   2 -20  -1  271.67   11.90
   2  20  -1  277.57   13.60
   2  20  -1  264.17   10.50
  -2  20   1  253.57   11.80
   2  20  -1  254.67   10.50
  -1 -20   1 1468.75   60.69
   1 -20  -1 1403.76   62.69
   1 -20  -1 1327.77  114.59
   1 -20  -1 1472.65   60.99
  -1 -20   1 1384.36   72.49
  -1  20   1 1461.35   56.39
   1  20  -1 1442.96   56.09
   0 -20  -1  747.03   34.00
   0 -20  -1  752.32   61.39
   0 -20   1  756.82   61.49
   0 -20  -1  782.02   32.80
   0 -20   1  757.32   39.10
   0 -20  -1  752.62   39.10
   0 -20   1  784.72   32.90
   0  20   1  755.32   30.30
   0  20   1  773.82   30.10
   1 -20   1  281.47   12.30
  -1 -20  -1  296.47   12.00
  -1 -20  -1  278.67   14.20
   1 -20   1  258.17   22.70
   1 -20   1  276.07   14.60
  -1 -20  -1  257.77   12.70
   1  20   1  267.77   10.90
   1  20   1  277.97   11.00
  -1  20  -1  272.97   15.00
  -1  20  -1  279.67   12.30
  -2 -20  -1   36.60    2.50
  -2 -20  -1   37.60    2.10
   2 -20   1   31.30    3.90
   2 -20   1   34.00    2.60
  -2 -20  -1   39.30    1.70
   2 -20   1   35.70    2.90
  -2  20  -1   34.70    2.30
  -2  20  -1   30.10    2.50
  -3 -20  -1  659.53   29.20
   3 -20   1  634.54   28.20
   3 -20   1  623.04   33.50
  -3 -20  -1  689.93   32.90
  -3  20  -1  625.34   28.20
  -3  20  -1  612.84   34.70
   4 -20   1   84.19    4.70
  -4 -20  -1   83.99    4.70
  -4  20  -1   81.49    4.80
   5 -20   1    3.60    1.30
  -5  20  -1    2.90    1.30
   6 -20   1  414.46   18.60
  -6 -20  -1  340.27   33.00
   6  20   1  400.26   15.80
  -6  20  -1  428.76   18.80
   6  20   1  413.26   15.80
   7 -20   1   88.29    5.40
   7  20   1   74.89    3.40
  -7  20  -1   86.59    5.50
   7  20   1   76.49    3.40
   8 -20   1  132.79    7.80
  -8  20  -1  140.59    8.10
   8  20   1  135.59    5.60
   8  20   1  128.19    5.70
  -9  20  -1    0.10    1.80
  -9  20  -1    3.70    2.20
   9  20   1    0.30    0.70
   9  20   1    0.90    0.60
 -10  20  -1   16.50    3.60
 -10  20  -1   17.30    3.60
  10  20   1   21.40    1.70
  10  20   1   22.70    1.50
 -10  21   1    4.30    2.40
  10  21  -1    9.50    1.30
  10  21  -1    8.70    1.20
   9 -21  -1   19.60    3.20
  -9  21   1   19.40    3.30
   9  21  -1   19.60    1.70
   9  21  -1   17.80    1.70
   8 -21  -1   26.90    3.30
   8  21  -1   28.20    1.90
  -8  21   1   36.70    3.90
  -8  21   1   38.50    4.00
   8  21  -1   26.50    1.90
   7 -21  -1  117.09    6.90
  -7 -21   1  119.29    5.80
  -7  21   1  115.89    7.00
  -7  21   1  119.79    7.00
   7  21  -1  113.29    5.10
   7  21  -1  117.79    5.20
   6 -21  -1  432.06   20.10
  -6 -21   1  431.76   18.90
  -6  21   1  459.25   20.30
   6  21  -1  421.86   17.30
   6  21  -1  425.96   17.50
  -5 -21   1   17.90    1.30
   5 -21  -1   14.90    2.10
   5  21  -1   19.90    1.10
  -5  21   1   18.80    2.30
   5  21  -1   17.20    1.20
   4 -21  -1  140.89    7.30
  -4 -21   1  143.99    7.60
   4 -21  -1  140.09    8.70
  -4 -21   1  144.19    6.40
  -4  21   1  141.89    7.30
   4  21  -1  142.49    5.90
   4  21  -1  149.19    6.10
   3 -21  -1  412.86   22.60
  -3 -21   1  444.06   18.10
  -3 -21   1  430.16   19.60
  -3 -21   1  425.36   22.00
   3 -21  -1  373.66   35.10
   3  21  -1  432.86   21.70
   3  21  -1  422.96   16.80
  -3  21   1  411.86   18.90
   3  21  -1  435.26   16.90
   2 -21  -1 1442.06   60.39
   2 -21  -1 1372.66   61.69
  -2 -21   1 1459.05   59.79
   2 -21  -1 1274.37  113.19
  -2 -21   1 1406.36   71.49
   2  21  -1 1422.46   55.19
   2  21  -1 1421.36   55.19
   2  21  -1 1411.46   71.39
   1 -21  -1  115.89   11.50
   1 -21  -1  139.09    6.40
   1 -21  -1  136.19    6.30
  -1 -21   1  142.29    7.30
  -1 -21   1  131.39    6.10
  -1  21   1  134.69    5.90
   1  21  -1  143.59    5.60
   1  21  -1  132.49    5.60
   0 -21   1 1083.59   45.50
   0 -21   1 1119.09   85.39
   0 -21   1 1028.40   54.19
   0 -21  -1 1034.10   54.19
   0 -21  -1 1048.70   85.29
   0 -21  -1 1072.49   45.50
   0 -21  -1 1019.00   47.00
   0  21   1 1046.30   42.00
   0  21  -1 1077.59   42.10
   0  21   1 1069.29   41.70
   1 -21   1  290.37   25.20
  -1 -21  -1  293.37   14.10
  -1 -21  -1  328.57   24.70
   1 -21   1  301.47   13.60
   1 -21   1  295.67   16.10
  -1 -21  -1  331.17   13.30
  -1 -21  -1  314.27   15.70
  -1  21  -1  279.47   13.50
   1  21   1  305.97   12.10
   1  21   1  302.67   12.20
  -2 -21  -1  299.97   13.80
  -2 -21  -1  331.47   12.60
  -2 -21  -1  281.77   15.00
   2 -21   1  263.37   24.40
   2 -21   1  280.77   15.60
  -2  21  -1  293.87   13.20
  -2  21  -1  288.57   16.20
   3 -21   1  120.89    7.20
   3 -21   1  121.19    6.30
  -3 -21  -1  123.59    6.50
  -3 -21  -1  123.59    6.60
  -3  21  -1  127.19    6.30
  -4 -21  -1  114.29    6.10
   4 -21   1  110.99    5.90
  -4  21  -1  104.79    5.90
   5 -21   1   37.20    3.00
  -5  21  -1   42.30    3.20
   6 -21   1    8.10    1.90
  -6  21  -1    5.40    1.80
   7 -21   1   43.90    4.00
  -7 -21  -1   31.00    4.90
   7  21   1   37.50    1.70
   7  21   1   37.00    1.80
  -7  21  -1   42.50    3.70
   8 -21   1   93.89    6.00
   8  21   1   83.19    3.70
   8  21   1   81.69    3.60
  -8  21  -1   87.39    6.00
   9  21   1   16.30    1.20
  -9  21  -1   17.50    3.30
   9  21   1   16.70    1.30
  -9  21  -1   13.00    3.00
  10  21   1  119.89    5.10
  10  21   1  115.59    5.20
 -10  21  -1  111.89    8.10
 -10  21  -1  124.89    8.30
  10  22  -1   20.50    1.80
  10  22  -1   17.40    1.60
 -10  22   1   17.90    3.50
   9 -22  -1    7.10    2.30
   9  22  -1    7.50    1.10
  -9  22   1    6.90    2.30
  -9  22   1    5.40    2.40
   9  22  -1   11.00    1.20
   8 -22  -1   56.99    4.50
  -8  22   1   60.59    4.80
  -8  22   1   58.59    4.70
   8  22  -1   53.69    2.90
   8  22  -1   58.19    3.00
   7 -22  -1   63.49    4.80
  -7  22   1   67.39    5.00
  -7  22   1   73.69    5.10
   7  22  -1   64.09    3.10
   7  22  -1   66.99    3.20
  -6 -22   1  221.18    9.80
   6 -22  -1  220.08   11.10
   6  22  -1  213.58    9.10
  -6  22   1  235.98   11.20
   6  22  -1  213.58    9.00
  -5 -22   1   39.10    2.00
   5 -22  -1   38.60    3.10
   5  22  -1   37.90    2.00
   5  22  -1   37.40    1.80
  -5  22   1   37.50    3.00
   4 -22  -1  407.06   21.70
  -4 -22   1  391.16   17.20
   4  22  -1  387.96   15.80
   4  22  -1  403.96   16.10
  -4  22   1  403.56   18.20
  -3 -22   1  403.36   16.60
   3 -22  -1  351.76   32.30
  -3 -22   1  371.96   20.10
   3 -22  -1  401.96   20.80
  -3 -22   1  399.46   18.10
   3 -22  -1  333.97   17.30
  -3  22   1  385.86   17.40
   3  22  -1  399.16   15.50
   3  22  -1  400.36   15.40
   3  22  -1  401.36   19.90
   2 -22  -1   54.89    3.10
   2 -22  -1   48.40    5.20
   2 -22  -1   48.40    2.40
  -2 -22   1   50.89    2.40
  -2 -22   1   49.10    3.00
  -2  22   1   56.59    2.90
   2  22  -1   50.29    2.90
   2  22  -1   46.90    2.30
   2  22  -1   50.09    2.30
  -1 -22   1   52.49    2.70
  -1 -22   1   64.89    3.20
   1 -22  -1   46.30    5.00
  -1 -22   1   54.89    4.70
   1 -22  -1   50.79    2.90
   1 -22  -1   48.30    2.70
   1  22  -1   51.09    2.50
  -1  22   1   50.89    2.70
   0 -22   1  971.30   40.60
   0 -22  -1  934.71   75.89
   0 -22  -1  922.41   41.90
   0 -22   1  964.90   75.99
   0 -22   1  927.11   48.30
   0 -22  -1  954.40   40.50
   0 -22  -1  936.21   48.20
   0  22   1  937.31   37.10
   0  22  -1  938.91   37.50
   0  22   1  928.31   37.40
   1 -22   1  216.08   10.00
  -1 -22  -1  232.78    9.60
  -1 -22  -1  212.58   11.30
  -1 -22  -1  213.28   10.30
  -1 -22  -1  225.38   17.70
   1 -22   1  213.28   11.70
   1 -22   1  204.08   18.30
   1  22   1  219.48    8.80
   1  22   1  222.58    8.70
  -2 -22  -1  609.94   27.60
   2 -22   1  601.34   31.60
   2 -22   1  550.94   49.70
  -2 -22  -1  581.84   31.10
  -2 -22  -1  681.13   26.00
  -2  22  -1  613.94   32.80
  -2  22  -1  612.94   26.70
   3 -22   1  126.19    7.80
  -3 -22  -1  138.19    7.10
   3 -22   1  132.99    6.70
  -3 -22  -1  142.79    7.00
  -3  22  -1  123.89    6.60
  -3  22  -1  131.79    8.00
   4 -22   1  130.99    6.80
  -4 -22  -1  132.09    7.10
  -4  22  -1  128.49    6.80
   5 -22   1  152.78    8.10
  -5  22  -1  158.38    8.20
   6 -22   1  149.09    8.10
  -6  22  -1  146.79    8.20
  -7 -22  -1  101.79   10.60
   7 -22   1  115.99    6.80
  -7  22  -1  121.79    7.10
   8 -22   1   24.00    3.10
  -8  22  -1   24.60    3.50
   8  22   1   21.80    1.30
  -9  22  -1   66.89    5.50
   9  22   1   66.69    2.90
   9  22   1   65.09    3.00
  -9  22  -1   68.09    5.50
  10  23  -1   38.60    2.30
 -10  23   1   38.60    4.80
  10  23  -1   36.50    2.30
   9 -23  -1   11.60    2.80
  -9  23   1   13.00    2.80
   9  23  -1    9.80    1.20
   9  23  -1   12.10    1.30
  -9  23   1    9.90    2.60
   8 -23  -1   65.89    5.00
   8  23  -1   59.49    3.10
  -8  23   1   69.69    5.30
   8  23  -1   62.39    3.00
  -8  23   1   65.19    5.20
   7 -23  -1   14.00    2.50
  -7  23   1   16.00    2.60
   7  23  -1   15.00    1.20
   7  23  -1   17.50    1.30
  -7  23   1   12.90    2.50
   6 -23  -1  223.68   11.20
  -6  23   1  227.38   11.30
   6  23  -1  229.58    9.30
   6  23  -1  213.98    9.10
   5 -23  -1   71.09    4.70
  -5 -23   1   86.89    3.70
   5  23  -1   83.39    3.40
  -5  23   1   66.79    4.80
   5  23  -1   73.79    3.60
  -4 -23   1  103.89    4.70
  -4  23   1   99.89    5.70
   4  23  -1  103.99    4.30
   4  23  -1  106.39    4.50
  -3 -23   1  545.15   23.40
   3 -23  -1  497.45   45.20
   3 -23  -1  562.74   29.00
  -3 -23   1  571.84   25.10
  -3 -23   1  520.75   28.20
  -3  23   1  537.75   24.20
   3  23  -1  538.25   21.60
   3  23  -1  552.54   21.80
  -3  23   1  595.04   22.60
  -2 -23   1  459.35   24.30
   2 -23  -1  449.86   20.80
   2 -23  -1  430.76   38.80
   2 -23  -1  502.25   20.90
  -2 -23   1  487.05   20.30
   2  23  -1  466.65   18.70
  -2  23   1  499.75   19.30
   2  23  -1  468.05   18.80
  -1 -23   1  299.27   22.30
   1 -23  -1  267.47   12.40
   1 -23  -1  249.88   22.60
   1 -23  -1  276.17   12.30
  -1 -23   1  258.77   14.20
  -1 -23   1  275.07   12.00
   1  23  -1  269.77   11.10
   1  23  -1  272.17   11.00
  -1  23   1  283.47   11.40
   0 -23   1 1577.44   82.09
   0 -23  -1 1621.54   68.79
   0 -23  -1 1577.44   71.19
   0 -23  -1 1587.24  129.29
   0 -23   1 1681.83   68.89
   0 -23  -1 1578.84   81.99
   0 -23   1 1625.44  129.29
   0  23  -1 1649.83   63.59
   0  23   1 1642.74   63.29
   0  23   1 1545.55   63.49
  -1 -23  -1   45.50    2.60
  -1 -23  -1   46.90    4.00
   1 -23   1   42.70    4.60
  -1 -23  -1   44.10    2.80
  -1 -23  -1   47.30    2.40
   1 -23   1   47.10    3.00
   1 -23   1   44.90    2.70
   1  23   1   43.90    2.10
   1  23   1   47.50    2.00
  -1  23  -1   44.60    2.50
   2 -23   1  369.36   19.90
  -2 -23  -1  416.46   16.20
   2 -23   1  346.57   31.20
  -2 -23  -1  363.26   19.30
   2 -23   1  373.56   16.80
  -2 -23  -1  376.36   17.50
  -2  23  -1  374.66   20.60
  -2  23  -1  380.56   16.90
  -3 -23  -1   23.40    2.00
  -3  23  -1   13.20    1.80
  -3  23  -1   21.30    2.10
   4 -23   1   55.59    3.80
  -4 -23  -1   62.59    3.50
  -4  23  -1   56.89    3.80
   5 -23   1  340.87   16.50
  -5  23  -1  367.96   16.70
   6 -23   1  382.26   18.20
  -6  23  -1  390.86   18.30
   7 -23   1   72.99    4.80
  -7 -23  -1   59.89    6.90
  -7  23  -1   67.99    5.10
   8 -23   1   29.30    3.50
  -8  23  -1   25.80    3.60
  -9  23  -1    0.10    1.80
  -9  23  -1    0.40    1.90
 -10  24   1   22.20    3.80
  10  24  -1   18.20    1.50
  10  24  -1   18.90    1.50
   9 -24  -1    7.20    2.50
   9  24  -1    5.50    0.90
  -9  24   1    7.00    2.60
  -9  24   1    8.40    2.70
   9  24  -1    5.00    0.90
   8 -24  -1   31.10    3.60
   8  24  -1   28.80    1.70
  -8  24   1   27.20    3.60
   8  24  -1   29.60    1.80
  -8  24   1   31.80    3.80
   7 -24  -1   17.80    2.70
  -7  24   1   25.40    3.10
  -7  24   1   25.10    3.20
   7  24  -1   22.50    1.50
   7  24  -1   23.20    1.40
   6 -24  -1   13.00    2.20
   6  24  -1   18.40    1.00
  -6  24   1   14.00    2.60
   6  24  -1   13.10    1.10
  -5 -24   1  130.79    5.90
   5 -24  -1  128.29    7.00
  -5  24   1  132.59    7.20
   5  24  -1  131.29    5.40
   5  24  -1  128.39    5.60
  -4 -24   1    6.00    0.60
  -4  24   1    6.50    1.40
   4  24  -1    4.90    0.50
   4  24  -1    6.60    0.80
  -3 -24   1   93.69    4.20
   3 -24  -1   78.99    8.90
  -3 -24   1  100.69    5.30
   3  24  -1   94.09    3.90
   3  24  -1   96.69    4.10
  -3  24   1   85.39    4.90
   2 -24  -1  407.86   17.40
  -2 -24   1  403.46   16.80
  -2 -24   1  370.46   20.10
   2 -24  -1  352.66   32.10
   2  24  -1  382.86   15.50
  -2  24   1  408.36   16.10
   2  24  -1  384.26   15.50
  -1 -24   1  282.87   22.00
   1 -24  -1  264.67   12.10
   1 -24  -1  255.77   12.20
  -1 -24   1  255.67   14.10
   1 -24  -1  248.78   22.40
  -1 -24   1  274.47   11.90
  -1  24   1  281.27   10.90
   1  24  -1  285.07   10.80
  -1  24   1  269.47   11.20
   1  24  -1  264.97   11.00
   0 -24   1  135.89    7.30
   0 -24   1  129.29   11.20
   0 -24  -1  130.49   11.20
   0 -24  -1  123.09    6.40
   0 -24  -1  128.19    6.20
   0 -24   1  137.79    6.30
   0 -24  -1  135.29    7.20
   0  24   1  135.59    5.70
   0  24  -1  131.89    5.80
   0  24   1  136.79    5.50
  -1 -24  -1  223.48    9.80
   1 -24   1  213.98   11.90
   1 -24   1  205.68   18.60
   1 -24   1  214.68   10.10
  -1 -24  -1  225.28   11.50
  -1 -24  -1  224.68   10.50
  -1 -24  -1  237.38   18.00
   1  24   1  221.78    8.80
   1  24   1  211.08    9.00
  -1  24  -1  223.48    9.40
  -2 -24  -1    5.30    1.20
   2 -24   1    2.60    0.80
   2 -24   1    4.00    1.60
  -2 -24  -1    5.40    0.70
  -2  24  -1    4.00    1.00
  -3 -24  -1  128.69    6.80
  -3 -24  -1  130.89    6.80
  -3  24  -1  121.99    6.50
  -3  24  -1  126.79    7.80
   4 -24   1  117.29    6.30
  -4  24  -1  119.29    6.40
   5 -24   1   18.90    2.40
  -5  24  -1   15.40    2.20
   6 -24   1  158.68    8.60
  -6  24  -1  158.28    8.60
  -7 -24  -1    5.10    2.20
   7 -24   1    7.10    1.90
  -7  24  -1    6.30    2.00
   8 -24   1   42.90    4.40
  -8  24  -1   44.60    4.60
  -9  24  -1   -2.10    1.90
  -9  24  -1   -0.90    2.10
 -10  25   1    0.50    2.40
  10  25  -1    3.50    0.80
  10  25  -1    2.20    0.80
   9 -25  -1   36.70    4.20
   9  25  -1   33.50    2.00
   9  25  -1   35.40    2.00
  -9  25   1   39.00    4.40
  -9  25   1   34.70    4.30
   8 -25  -1   10.60    2.40
  -8  25   1   14.00    2.80
   8  25  -1   12.30    1.10
   8  25  -1   10.00    1.00
  -8  25   1    8.40    2.40
   7 -25  -1  152.78    8.70
   7  25  -1  154.68    6.50
  -7  25   1  161.38    9.00
  -7  25   1  158.58    9.00
   7  25  -1  159.38    6.70
   6 -25  -1  135.59    7.50
   6  25  -1  130.89    5.70
  -6  25   1  142.39    7.70
   6  25  -1  131.59    5.50
   5 -25  -1  241.88   12.10
   5  25  -1  240.28   10.00
   5  25  -1  256.57   10.20
  -5  25   1  257.07   12.20
  -4 -25   1  148.09    6.30
   4  25  -1  141.09    6.00
  -4  25   1  144.29    7.40
   4  25  -1  138.59    5.80
   3 -25  -1    0.50    0.60
  -3 -25   1    6.30    1.40
  -3 -25   1    4.90    0.60
  -3  25   1    3.70    1.00
  -3  25   1    2.00    1.00
   3  25  -1    4.00    0.60
   3  25  -1    2.80    0.40
  -2 -25   1  169.78    9.50
   2 -25  -1  184.08    8.50
  -2 -25   1  182.48    7.90
   2 -25  -1  167.58   15.40
   2  25  -1  169.08    7.30
  -2  25   1  192.28    7.90
   2  25  -1  173.88    7.30
  -1 -25   1  114.69    6.20
  -1 -25   1  111.09    5.30
  -1 -25   1  121.49    9.50
   1 -25  -1  108.39    5.40
   1 -25  -1  101.79    9.90
   1 -25  -1  108.79    5.50
   1  25  -1  113.19    4.70
  -1  25   1  116.49    4.80
  -1  25   1  107.79    5.10
   1  25  -1  112.39    4.90
   0 -25  -1   82.39    4.30
   0 -25  -1   86.79    4.20
   0 -25  -1   79.09    7.30
   0 -25   1   76.49    4.80
   0 -25   1   83.19    7.30
   0 -25   1   84.09    4.20
   0 -25  -1   82.69    4.70
   0  25  -1   80.39    3.90
   0  25   1   77.09    3.80
   0  25   1   87.59    3.50
   0  25  -1   88.99    3.60
   1 -25   1  245.68   22.10
  -1 -25  -1  276.77   11.70
   1 -25   1  265.27   12.00
  -1 -25  -1  258.57   13.70
  -1 -25  -1  251.87   12.40
  -1 -25  -1  287.87   21.60
  -1  25  -1  276.47   11.20
   1  25   1  254.87   10.70
   1  25   1  261.67   10.60
  -2 -25  -1   32.90    1.60
  -2 -25  -1   31.00    1.90
  -2 -25  -1   33.80    2.40
   2 -25   1   28.30    3.80
  -2  25  -1   30.00    2.20
  -2  25  -1   32.10    2.30
  -3 -25  -1  173.28    9.50
  -3 -25  -1  181.18    9.10
  -3  25  -1  186.88    8.90
  -3  25  -1  181.58   10.50
   4 -25   1    3.60    1.20
  -4  25  -1    5.00    1.50
   5 -25   1  474.85   22.10
  -5  25  -1  491.15   22.20
   6 -25   1  269.57   13.50
  -6  25  -1  277.67   13.60
  -7 -25  -1   25.60    4.00
   7 -25   1   34.00    3.50
  -7  25  -1   28.50    3.50
   8 -25   1   19.60    3.00
  -8  25  -1   13.00    2.80
   9 -25   1    7.90    2.50
  -9  25  -1   12.90    3.20
  -9  25  -1    4.40    2.60
  10 -26  -1   11.70    3.00
 -10  26   1   13.80    3.20
  10  26  -1   14.10    1.10
  10  26  -1   12.60    1.10
   9 -26  -1   40.90    4.50
  -9  26   1   48.80    5.10
   9  26  -1   42.60    2.20
  -9  26   1   41.50    4.80
   9  26  -1   41.30    2.10
   8 -26  -1   79.29    5.90
  -8  26   1   85.29    6.10
   8  26  -1   79.89    3.50
   8  26  -1   80.29    3.70
  -8  26   1   85.29    6.20
   7 -26  -1   19.60    3.00
   7  26  -1   24.50    1.40
  -7  26   1   25.30    3.40
   7  26  -1   21.20    1.30
  -7  26   1   25.20    3.40
   6 -26  -1   13.10    2.30
   6  26  -1   13.80    1.00
  -6  26   1   13.90    2.30
   6  26  -1   14.10    0.90
   5 -26  -1  185.88    9.30
  -5  26   1  181.78    9.30
   5  26  -1  173.98    7.30
   5  26  -1  181.88    7.50
  -4 -26   1  231.28   10.00
  -4  26   1  224.58   11.10
   4  26  -1  224.98    9.30
   4  26  -1  238.58    9.50
   3 -26  -1   91.39    5.10
  -3 -26   1   86.29    5.20
  -3 -26   1   93.19    4.20
   3  26  -1   92.89    4.00
  -3  26   1   82.09    4.90
   3  26  -1   92.39    3.90
  -3  26   1   95.99    4.80
   2 -26  -1  138.29    6.90
   2 -26  -1  128.49   12.50
  -2 -26   1  142.19    6.30
   2  26  -1  140.59    5.90
  -2  26   1  146.99    6.50
   2  26  -1  140.09    5.90
   1 -26  -1  138.19   13.30
   1 -26  -1  151.38    7.40
   1 -26  -1  141.89    7.30
  -1 -26   1  160.58    7.10
  -1 -26   1  164.78   12.90
  -1  26   1  150.78    6.80
   1  26  -1  152.88    6.60
  -1  26   1  167.68    6.50
   1  26  -1  158.08    6.40
   0 -26  -1   51.09    3.20
   0 -26   1   53.39    4.90
   0 -26  -1   48.80    2.80
   0 -26   1   47.00    2.80
   0 -26  -1   47.90    4.70
   0 -26  -1   47.10    2.90
   0  26   1   51.29    2.60
   0  26   1   51.79    2.30
   0  26  -1   49.50    2.60
   0  26  -1   52.39    2.40
   1 -26   1   29.60    3.60
  -1 -26  -1   31.60    2.30
  -1 -26  -1   34.90    2.00
  -1 -26  -1   31.50    1.80
  -1 -26  -1   28.80    2.90
   1 -26   1   31.90    2.20
   1  26   1   31.50    1.60
  -1  26  -1   32.40    2.10
   1  26   1   31.60    1.50
  -2 -26  -1  137.29    5.80
   2 -26   1  106.79   11.60
  -2 -26  -1  128.59    6.90
  -2 -26  -1  134.89    6.80
  -2  26  -1  124.89    6.40
  -2  26  -1  141.89    6.10
  -3 -26  -1    9.70    1.00
  -3  26  -1   10.20    1.50
  -3  26  -1   10.60    1.80
   4 -26   1   80.79    4.80
  -4  26  -1   80.09    4.80
   5 -26   1  119.79    7.00
  -5  26  -1  137.29    7.20
   6 -26   1  140.79    8.30
  -6  26  -1  165.18    8.60
   7 -26   1   89.99    5.70
  -7 -26  -1   74.39    8.30
  -7  26  -1  100.09    6.10
   8 -26   1   10.10    2.60
  -8  26  -1    6.00    2.50
   9 -26   1   45.40    4.80
  -9  26  -1   45.70    5.00
  -9  26  -1   50.79    5.30
   9 -27  -1   12.20    3.00
  -9  27   1   11.40    3.20
   9  27  -1    7.70    0.80
   9  27  -1   10.40    0.90
  -9  27   1   10.10    3.00
   8 -27  -1  102.39    6.80
  -8  27   1  101.49    7.00
   8  27  -1   98.69    4.30
   8  27  -1  102.89    4.40
  -8  27   1  115.29    7.20
   7 -27  -1   29.70    3.60
   7  27  -1   27.60    1.40
  -7  27   1   33.70    3.70
  -7  27   1   31.20    3.60
   7  27  -1   27.00    1.50
   6 -27  -1   84.29    5.50
   6  27  -1   89.19    3.80
   6  27  -1   85.69    3.70
  -6  27   1   92.59    5.70
   5 -27  -1   61.59    4.20
   5  27  -1   59.59    2.60
  -5  27   1   64.39    4.20
   5  27  -1   57.69    2.80
  -4 -27   1   67.99    3.00
   4 -27  -1   62.49    4.10
   4  27  -1   60.79    2.80
  -4  27   1   60.49    4.10
   4  27  -1   64.99    3.00
   3 -27  -1  341.17   15.80
  -3 -27   1  359.56   15.00
   3  27  -1  344.77   14.00
   3  27  -1  334.37   13.80
  -2 -27   1  155.08    6.70
   2 -27  -1  150.28    7.30
   2 -27  -1  128.09   13.10
  -2  27   1  154.88    6.80
   2  27  -1  146.49    6.20
   2  27  -1  147.79    6.20
  -1 -27   1   66.19    3.40
   1 -27  -1   66.09    3.70
  -1 -27   1   68.49    5.90
   1 -27  -1   55.69    6.30
  -1  27   1   73.09    3.10
  -1  27   1   58.19    3.30
   1  27  -1   76.99    3.00
   1  27  -1   63.89    3.20
   0 -27  -1  395.36   18.90
   0 -27  -1  395.66   34.00
   0 -27   1  414.26   34.00
   0 -27   1  407.46   18.30
   0 -27  -1  414.06   18.30
   0  27  -1  423.86   17.00
   0  27   1  405.46   16.90
   0  27   1  435.16   16.60
   0  27  -1  446.36   16.70
   1 -27   1  295.67   13.70
   1 -27   1  294.27   25.30
  -1 -27  -1  310.77   13.30
  -1 -27  -1  291.27   14.10
  -1 -27  -1  318.87   24.70
   1  27   1  296.57   12.10
  -1  27  -1  303.87   12.70
   1  27   1  305.07   12.30
   2 -27   1   73.09    4.20
  -2 -27  -1   74.69    4.40
  -2 -27  -1   81.29    3.60
  -2 -27  -1   72.89    4.20
  -2  27  -1   77.09    4.00
  -2  27  -1   69.49    4.10
   4 -27   1   34.40    2.80
  -4  27  -1   33.70    2.80
   5 -27   1  240.18   12.20
  -5  27  -1  260.47   12.50
   6 -27   1   80.19    5.30
  -6  27  -1   75.39    5.30
   7 -27   1   18.60    2.80
  -7 -27  -1   13.00    3.10
  -7  27  -1   20.90    3.00
   8 -27   1   41.90    4.50
  -8  27  -1   45.60    4.90
   9 -27   1    5.00    2.30
  -9  27  -1    4.90    2.40
  -9  27  -1    3.90    2.30
   9 -28  -1   21.60    3.60
  -9  28   1   14.00    3.30
  -9  28   1   13.20    3.20
   8 -28  -1   28.90    3.80
  -8  28   1   33.50    4.00
  -8  28   1   27.30    3.70
   7 -28  -1   79.39    5.80
   7  28  -1   86.09    3.60
  -7  28   1   90.99    5.90
  -7  28   1   82.89    5.80
   6 -28  -1   15.20    2.40
   6  28  -1   12.70    0.80
   6  28  -1   13.10    0.90
  -6  28   1   14.50    2.50
   5 -28  -1  145.89    8.20
   5  28  -1  156.68    6.30
  -5  28   1  155.18    8.40
   5  28  -1  161.18    6.50
   4 -28  -1  188.68    9.40
   4  28  -1  186.08    7.60
   4  28  -1  189.08    7.80
  -3 -28   1  152.98    6.70
   3 -28  -1  143.69    7.60
   3  28  -1  146.79    6.20
   3  28  -1  150.98    6.30
   2 -28  -1   94.69    5.30
  -2 -28   1  107.99    4.70
   2 -28  -1   88.39    9.30
  -2  28   1  103.39    4.90
   2  28  -1  100.69    4.40
   2  28  -1   98.99    4.30
  -1 -28   1  431.66   19.00
  -1 -28   1  451.75   35.30
   1 -28  -1  388.96   35.70
   1 -28  -1  418.26   19.20
  -1  28   1  437.86   17.80
   1  28  -1  444.96   17.40
   1  28  -1  424.46   17.60
  -1  28   1  465.95   17.40
   0 -28   1   97.49    5.20
   0 -28  -1  105.39    9.30
   0 -28   1  102.89    9.30
   0 -28  -1  109.39    5.20
   0 -28  -1   96.29    5.40
   0  28  -1  102.49    4.90
   0  28  -1  118.39    4.60
   0  28   1  113.99    4.50
   0  28   1  106.59    4.80
  -1 -28  -1  846.82   65.59
   1 -28   1  811.42   35.40
  -1 -28  -1  791.92   36.60
   1 -28   1  760.92   66.19
  -1 -28  -1  860.31   35.10
   1  28   1  799.82   32.30
  -1  28  -1  858.31   32.90
   1  28   1  784.62   32.10
  -2 -28  -1   30.80    2.50
   2 -28   1   29.50    2.40
   3 -28   1  104.09    5.80
  -3  28  -1  113.79    5.90
   4 -28   1  131.89    7.00
  -4  28  -1  125.79    7.00
   5 -28   1  115.29    6.90
  -5  28  -1  132.69    7.10
   6 -28   1   18.50    2.70
  -6  28  -1   27.20    3.30
  -7 -28  -1   57.99    6.80
   7 -28   1   71.39    5.00
  -7  28  -1   74.69    5.30
   8 -28   1    2.80    2.10
  -8  28  -1    2.80    2.20
   9 -28   1   13.60    3.10
  -9  28  -1   16.60    3.40
  -9  28  -1   21.40    3.70
   9 -29  -1   34.30    4.40
  -9  29   1   34.80    4.60
  -9  29   1   36.50    4.70
   8 -29  -1    9.60    2.70
  -8  29   1   14.90    2.90
  -8  29   1   16.70    3.00
   7 -29  -1    1.50    1.70
  -7  29   1    1.30    1.70
  -7  29   1    1.00    1.70
   6 -29  -1   12.30    2.20
  -6  29   1   16.30    2.60
   5 -29  -1   36.20    3.30
   5  29  -1   39.20    1.80
  -5  29   1   39.30    3.70
   5  29  -1   39.10    1.90
   4 -29  -1  161.98    8.60
   4  29  -1  169.28    6.90
   4  29  -1  174.28    7.10
   3 -29  -1  160.08    8.20
  -3 -29   1  166.78    7.30
   3  29  -1  163.78    6.90
   3  29  -1  159.58    6.80
  -2 -29   1   13.00    1.10
  -2 -29   1   11.50    1.80
   2 -29  -1   11.80    2.60
   2 -29  -1   11.50    1.60
  -2  29   1   14.70    1.60
   2  29  -1   13.30    1.00
   2  29  -1   13.40    1.10
  -1 -29   1  896.51   68.09
  -1 -29   1  856.21   36.40
   1 -29  -1  756.92   68.49
   1 -29  -1  857.51   36.70
  -1  29   1  920.01   33.50
   1  29  -1  818.32   33.40
   1  29  -1  829.62   33.70
  -1  29   1  807.72   33.90
   0 -29  -1  524.05   22.80
   0 -29   1  510.15   22.90
   0 -29  -1  486.25   42.40
   0 -29   1  501.75   42.50
   0  29   1  541.05   20.70
   0  29  -1  530.75   21.20
   0  29   1  506.05   21.10
   0  29  -1  564.64   20.80
  -1 -29  -1   69.39    3.90
  -1 -29  -1   60.59    5.80
   1 -29   1   67.89    3.70
  -1 -29  -1   71.49    3.40
   1 -29   1   57.79    6.40
   1  29   1   73.19    2.90
   1  29   1   64.69    3.10
  -1  29  -1   59.49    3.50
   2 -29   1   81.39    4.60
  -2 -29  -1   81.29    4.70
   3 -29   1  415.06   19.00
  -3  29  -1  417.56   19.20
   4 -29   1   51.99    3.70
  -4  29  -1   56.89    3.90
   5 -29   1   20.10    2.70
  -5  29  -1   21.00    2.70
   6 -29   1   25.60    3.10
  -6  29  -1   26.20    3.30
   7 -29   1   48.90    4.40
  -7  29  -1   54.79    4.60
   8 -29   1   33.20    4.20
  -8  29  -1   43.70    4.90
   9 -29   1   -1.70    1.90
  -9  29  -1    0.00    2.00
  -9  29  -1    1.40    2.20
   9 -30  -1   88.29    6.80
  -9  30   1  100.09    7.10
  -9  30   1   98.89    7.10
   8 -30  -1    1.30    2.00
  -8  30   1    5.00    2.30
  -8  30   1   -2.20    1.70
   7 -30  -1   39.50    4.10
  -7  30   1   34.40    3.90
  -7  30   1   25.90    3.50
   6 -30  -1  225.18   11.70
  -6  30   1  234.98   11.90
   5 -30  -1  169.98    9.00
   4 -30  -1   66.89    4.30
   4  30  -1   61.99    2.80
   4  30  -1   62.79    2.90
  -3 -30   1   15.10    1.20
   3 -30  -1   15.00    2.00
   3  30  -1   14.60    1.10
   3  30  -1   14.90    1.10
   2 -30  -1   64.39    7.00
  -2 -30   1   62.79    4.20
  -2 -30   1   73.19    3.50
   2 -30  -1   66.79    4.00
  -2  30   1   70.39    3.80
   2  30  -1   69.49    3.20
   2  30  -1   67.69    3.10
  -1 -30   1  321.07   25.80
  -1 -30   1  320.17   14.00
   1 -30  -1  320.87   14.30
   1 -30  -1  289.17   26.30
   1  30  -1  317.37   13.00
  -1  30   1  317.07   13.20
  -1  30   1  330.17   12.80
   1  30  -1  299.07   12.70
   0 -30  -1   26.80    2.00
   0 -30   1   27.10    3.30
   0 -30  -1   28.20    3.20
   0 -30   1   27.70    2.10
   0  30  -1   28.90    1.60
   0  30   1   29.50    1.50
   0  30   1   25.50    1.80
   0  30  -1   30.50    2.00
  -1 -30  -1   48.50    3.20
   1 -30   1   43.00    5.20
  -1 -30  -1   51.19    2.80
  -1 -30  -1   49.00    4.70
   1 -30   1   52.69    3.20
   1  30   1   55.19    2.50
  -1  30  -1   53.39    3.00
   1  30   1   53.19    2.30
   2 -30   1   66.99    4.20
  -2 -30  -1   80.09    6.50
  -2 -30  -1   75.89    4.50
   3 -30   1  233.78   11.20
   4 -30   1   24.10    2.70
  -4  30  -1   27.80    3.00
   5 -30   1  115.39    6.50
  -5  30  -1  102.59    6.50
   6 -30   1   25.70    3.10
  -6  30  -1   19.60    3.00
   7 -30   1    1.70    1.90
  -7  30  -1    2.10    2.00
   8 -30   1   60.89    5.20
  -8  30  -1   63.29    5.50
   9 -30   1   10.60    2.80
  -9  30  -1   14.00    3.20
  -9  30  -1    9.80    3.00
   9 -31  -1    3.40    2.30
  -9  31   1    2.60    2.30
  -9  31   1    0.10    2.00
   8 -31  -1   39.10    4.50
  -8  31   1   37.80    4.40
  -8  31   1   38.60    4.50
   7 -31  -1   11.20    2.40
  -7  31   1    8.30    2.30
  -7  31   1    4.80    2.00
   6 -31  -1   18.60    2.60
   5 -31  -1    4.80    1.50
   4 -31  -1  130.89    7.40
   4  31  -1  141.99    5.90
   4  31  -1  139.79    5.80
   3 -31  -1   17.80    2.30
  -3 -31   1   25.00    1.60
   3  31  -1   24.50    1.40
   2 -31  -1  368.16   35.40
  -2 -31   1  419.66   19.90
  -2 -31   1  440.66   18.60
  -2 -31   1  455.45   34.50
   2 -31  -1  418.16   19.20
   2  31  -1  426.66   17.10
   2  31  -1  413.06   17.20
  -2  31   1  449.46   17.80
  -1 -31   1   46.80    2.80
   1 -31  -1   48.00    3.00
  -1 -31   1   48.40    4.70
   1 -31  -1   45.50    5.20
  -1  31   1   49.60    2.90
   1  31  -1   51.49    2.70
  -1  31   1   49.20    2.40
   1  31  -1   53.49    2.40
   0 -31  -1  277.47   23.80
   0 -31  -1  298.27   13.00
   0 -31   1  274.97   23.90
   0 -31   1  293.87   13.00
   0  31  -1  288.07   12.00
   0  31   1  289.97   11.60
   0  31   1  281.77   11.90
  -1 -31  -1   58.39    5.30
   1 -31   1   56.39    3.40
  -1 -31  -1   48.40    3.40
  -1 -31  -1   62.39    3.10
   1 -31   1   54.19    5.80
  -1  31  -1   59.49    3.30
   1  31   1   55.69    2.50
   1  31   1   57.69    2.80
  -2 -31  -1  110.39    6.20
  -2 -31  -1  119.19    9.50
   2 -31   1  103.99    5.90
   3 -31   1  119.49    6.40
   4 -31   1   11.90    2.00
   5 -31   1   20.70    2.80
  -5  31  -1   20.80    2.80
   6 -31   1    1.00    1.40
  -6  31  -1    0.90    1.70
   7 -31   1    1.30    1.60
  -7  31  -1    1.60    1.90
   8 -31   1    0.20    1.70
  -8  31  -1    4.50    2.40
   9 -32  -1   62.49    5.70
  -9  32   1   67.39    6.00
  -9  32   1   84.79    6.40
   8 -32  -1   42.60    4.50
  -8  32   1   31.70    4.20
  -8  32   1   28.90    4.00
   7 -32  -1    7.20    2.20
  -7  32   1   10.60    2.60
  -7  32   1    8.60    2.50
   6 -32  -1   43.90    3.90
   5 -32  -1   62.29    4.40
   4 -32  -1    7.60    1.70
   4  32  -1   12.20    0.90
   4  32  -1   14.40    1.00
  -3 -32   1  240.08   10.50
   3 -32  -1  222.18   11.30
   3  32  -1  236.18    9.70
   3  32  -1  240.88    9.70
  -2 -32   1  143.89    6.60
   2 -32  -1  116.89   12.60
   2 -32  -1  148.99    7.20
  -2 -32   1  139.89   11.80
   2  32  -1  141.29    6.00
  -2  32   1  148.39    6.70
   2  32  -1  138.99    6.00
   1 -32  -1  344.07   32.70
  -1 -32   1  408.66   32.30
  -1 -32   1  402.46   17.50
   1 -32  -1  389.66   17.70
  -1  32   1  398.26   16.40
  -1  32   1  423.06   15.90
   1  32  -1  388.36   16.20
   1  32  -1  394.56   15.90
   0 -32  -1  466.45   40.30
   0 -32  -1  510.65   21.70
   0 -32   1  478.95   21.80
   0 -32   1  475.35   40.40
   0  32   1  495.45   20.00
   0  32   1  517.95   19.60
   0  32  -1  500.05   20.20
  -1 -32  -1   29.80    1.90
   1 -32   1   25.30    2.20
  -1 -32  -1   27.50    3.00
   1 -32   1   24.40    3.50
  -1  32  -1   28.50    2.20
   1  32   1   28.30    1.40
   1  32   1   26.60    1.70
   2 -32   1  112.99    6.70
  -2 -32  -1  141.29   11.00
   3 -32   1   12.50    1.90
   4 -32   1   10.40    1.90
   5 -32   1  114.29    6.80
  -5  32  -1  126.19    7.10
   6 -32   1   52.99    4.20
  -6  32  -1   49.10    4.40
   7 -32   1   43.20    4.50
  -7  32  -1   55.49    4.70
   8 -32   1   51.49    4.70
  -8  32  -1   63.69    5.30
   9 -33  -1   47.10    5.20
  -9  33   1   41.40    5.10
  -9  33   1   42.40    5.20
   8 -33  -1   11.40    2.80
  -8  33   1   13.20    3.10
  -8  33   1   11.20    3.00
   7 -33  -1    6.90    2.10
   6 -33  -1   33.30    3.70
   5 -33  -1   14.80    2.40
   4 -33  -1  118.29    6.70
   4  33  -1  118.69    5.10
   4  33  -1  124.59    5.20
   3 -33  -1   57.89    4.00
   3  33  -1   63.89    3.00
   3  33  -1   68.79    3.10
  -2 -33   1  144.19   11.70
  -2 -33   1  139.79    6.50
   2 -33  -1  133.39    7.10
  -2  33   1  141.69    6.60
   2  33  -1  134.69    6.00
   2  33  -1  133.79    5.90
  -1 -33   1  284.27   22.70
  -1 -33   1  278.87   12.40
   1 -33  -1  242.38   23.10
   1 -33  -1  261.57   12.60
   1  33  -1  276.87   11.40
  -1  33   1  280.37   11.70
   1  33  -1  283.37   11.20
   0 -33   1  104.69    9.80
   0 -33  -1  102.29    9.70
   0 -33  -1  112.99    5.50
   0 -33   1  111.89    5.60
   0  33  -1  102.59    5.20
   0  33   1  112.19    5.10
   0  33   1  114.49    4.60
   1 -33   1   48.50    3.20
  -1 -33  -1   46.70    4.70
  -1 -33  -1   51.49    2.90
   1  33   1   50.69    2.30
  -1  33  -1   49.80    3.00
   1  33   1   48.70    2.50
  -2 -33  -1   51.79    4.60
   2 -33   1   44.70    3.30
   3 -33   1  104.49    5.90
   4 -33   1   47.30    3.70
   5 -33   1    7.60    2.00
   6 -33   1   19.80    3.00
  -6  33  -1   15.30    2.80
   7 -33   1   80.29    6.10
  -7  33  -1  101.89    6.60
   8 -33   1   35.60    4.40
  -8  33  -1   33.00    4.30
   8 -34  -1    8.80    2.40
   7 -34  -1   23.40    3.40
   6 -34  -1   89.69    5.90
   5 -34  -1  114.99    6.70
   4 -34  -1   41.60    3.60
   4  34  -1   48.10    2.20
   4  34  -1   49.90    2.30
   3 -34  -1  158.18    8.10
   3  34  -1  155.38    6.60
   3  34  -1  157.48    6.70
  -2 -34   1  115.09    5.30
   2 -34  -1   98.29    5.70
  -2 -34   1  111.39    9.30
  -2  34   1   99.09    5.40
   2  34  -1  106.39    4.70
   2  34  -1  104.39    4.80
  -1 -34   1   41.90    4.40
   1 -34  -1   39.50    4.90
  -1 -34   1   40.80    2.70
   1 -34  -1   45.60    2.90
  -1  34   1   41.80    2.80
   1  34  -1   45.10    2.60
   1  34  -1   50.99    2.30
   0 -34  -1  825.42   71.79
   0 -34   1  861.01   71.89
   0 -34  -1  899.61   38.40
   0 -34   1  860.81   38.50
   0  34   1  899.41   35.50
   0  34   1  951.10   35.10
   0  34  -1  892.81   35.60
  -1 -34  -1  103.09    5.20
   1 -34   1  105.49    5.60
  -1 -34  -1  101.39    9.20
   1  34   1  107.29    4.70
  -1  34  -1  103.59    5.20
   1  34   1  106.79    4.50
   2 -34   1   29.10    2.70
  -2 -34  -1   26.30    2.80
   3 -34   1    5.90    1.50
   4 -34   1   79.79    5.10
   5 -34   1   49.90    4.00
   6 -34   1    1.80    1.50
   7 -34   1   50.39    4.50
  -7  34  -1   56.39    5.40
   8 -34   1   37.60    4.50
  -8  34  -1   44.90    5.10
   8 -35  -1   15.00    3.00
   7 -35  -1   21.10    3.30
   6 -35  -1   15.20    2.70
   5 -35  -1  105.29    6.40
   4 -35  -1   16.30    2.40
   4  35  -1   20.20    1.20
   3 -35  -1   33.50    3.20
   3  35  -1   54.39    2.50
   3  35  -1   47.60    2.40
  -2 -35   1   51.39    4.90
   2 -35  -1   46.40    3.40
  -2 -35   1   51.99    2.90
  -2  35   1   48.90    3.30
   2  35  -1   49.90    2.70
   2  35  -1   51.79    2.60
  -1 -35   1   27.50    2.10
   1 -35  -1   27.80    2.30
   1 -35  -1   24.40    3.80
  -1 -35   1   29.00    3.30
   1  35  -1   30.00    1.70
   1  35  -1   29.70    2.00
  -1  35   1   27.80    2.20
   0 -35   1  111.69   10.40
   0 -35   1  107.79    5.90
   0 -35  -1  106.69   10.30
   0 -35  -1  117.79    5.80
   0  35   1  120.79    5.40
   0  35   1  119.49    4.90
   0  35  -1  118.49    5.50
  -1 -35  -1  283.77   24.10
   1 -35   1  284.37   13.50
  -1 -35  -1  289.47   13.10
   1  35   1  296.07   12.00
  -1  35  -1  293.97   12.50
   1  35   1  292.67   11.70
  -2 -35  -1  376.56   29.50
   2 -35   1  341.07   16.60
   3 -35   1  215.08   10.70
   4 -35   1   31.80    3.20
   5 -35   1  108.39    6.50
   6 -35   1   34.30    3.90
   7 -35   1   89.89    6.40
   8 -35   1    1.30    2.00
  -8  35  -1    4.40    2.70
   8 -36  -1   41.40    4.80
   7 -36  -1   22.00    3.30
   6 -36  -1    0.80    1.40
   5 -36  -1    3.40    1.50
   4 -36  -1   40.80    3.80
   3 -36  -1  453.95   21.30
   3  36  -1  477.55   18.80
   3  36  -1  462.65   18.80
  -2 -36   1  166.08    7.80
  -2 -36   1  171.18   14.00
   2 -36  -1  164.28    8.30
  -2  36   1  158.78    7.80
   2  36  -1  162.18    7.00
   2  36  -1  163.38    7.20
   1 -36  -1  205.58   10.00
   1 -36  -1  177.68   18.00
  -1 -36   1  205.08   17.60
  -1 -36   1  216.88    9.80
   1  36  -1  209.78    9.00
   1  36  -1  233.28    8.70
  -1  36   1  205.78    9.20
   0 -36  -1   63.99    3.70
   0 -36   1   62.29    6.40
   0 -36   1   62.49    3.80
   0 -36  -1   59.89    6.30
   0  36  -1   64.69    3.50
   0  36   1   63.89    2.90
   0  36   1   62.39    3.40
   1 -36   1    3.40    1.20
  -1 -36  -1    4.40    1.40
   1  36   1    7.20    0.90
  -1  36  -1    6.60    1.20
  -2 -36  -1  212.58   17.50
   2 -36   1  206.78   10.30
   3 -36   1  115.59    6.90
  -3 -36  -1  133.29   10.70
   4 -36   1    3.90    1.50
   5 -36   1    7.50    2.10
   6 -36   1    3.80    1.80
   7 -36   1    8.70    2.70
   8 -36   1   45.10    4.90
   8 -37  -1   13.20    3.00
   7 -37  -1   18.60    3.20
   6 -37  -1   96.29    6.30
   5 -37  -1    3.00    1.70
   4 -37  -1    9.70    2.00
  -3 -37   1    3.40    1.20
   3 -37  -1    3.10    1.40
  -2 -37   1   82.19    4.20
  -2 -37   1   79.29    7.20
   2 -37  -1   77.39    4.70
  -2  37   1   83.49    4.50
   2  37  -1   76.69    3.90
   2  37  -1   78.89    3.70
   1 -37  -1  242.88   11.60
  -1 -37   1  245.98   11.30
   1 -37  -1  224.48   21.10
  -1 -37   1  245.48   20.50
  -1  37   1  246.68   10.70
   1  37  -1  244.88   10.50
   1  37  -1  252.67   10.10
   0 -37  -1  599.14   26.00
   0 -37  -1  547.05   48.30
   0 -37   1  593.64   26.10
   0 -37   1  563.14   48.40
   0  37   1  596.54   24.00
   0  37  -1  598.44   24.10
   0  37   1  622.04   23.50
  -1 -37  -1    7.00    1.90
   1 -37   1    8.90    1.50
  -1  37  -1    9.80    1.60
   1  37   1   12.80    1.00
   1  37   1    9.20    1.10
   2 -37   1   10.50    1.80
  -2 -37  -1   10.50    1.80
   3 -37   1   51.39    3.80
  -3 -37  -1   53.79    4.90
   4 -37   1    1.50    1.20
   5 -37   1   11.40    2.40
   6 -37   1   11.50    2.50
   7 -37   1    9.00    2.30
   8 -38  -1   41.00    4.60
   7 -38  -1   14.80    2.80
   6 -38  -1   40.50    4.10
   5 -38  -1    4.40    1.80
   4 -38  -1   38.80    3.40
  -3 -38   1  189.58   15.70
   3 -38  -1  172.68    9.50
   3  38  -1  192.98    7.90
   3  38  -1  189.18    7.90
  -2 -38   1   14.60    1.60
  -2 -38   1   13.70    2.20
   2 -38  -1   14.00    2.00
   2  38  -1   13.80    1.30
  -2  38   1   12.70    1.90
   2  38  -1   14.50    1.40
   1 -38  -1   66.79    4.00
  -1 -38   1   70.69    6.50
  -1 -38   1   59.79    3.80
   1 -38  -1   57.99    6.90
   1  38  -1   67.89    3.60
  -1  38   1   67.69    3.80
   1  38  -1   67.29    3.20
   0 -38  -1  211.08    9.90
   0 -38   1  209.38   10.00
   0 -38  -1  182.68   18.00
   0  38   1  218.08    9.20
   0  38  -1  218.78    9.30
   0  38   1  217.78    8.70
   1 -38   1  274.27   13.20
  -1 -38  -1  273.27   23.50
   1  38   1  292.07   11.40
   1  38   1  278.87   11.70
  -1  38  -1  283.47   12.30
   2 -38   1   27.00    2.80
  -2 -38  -1   27.80    3.10
  -3 -38  -1  191.98   15.00
   3 -38   1  156.48    9.10
   4 -38   1   77.99    5.00
   5 -38   1    4.60    1.70
   6 -38   1   20.40    3.10
   7 -38   1   25.70    3.70
   7 -39  -1   26.30    3.70
   6 -39  -1   49.90    4.40
   5 -39  -1   16.50    2.70
   4 -39  -1  124.69    7.20
  -3 -39   1   72.39    6.50
   3 -39  -1   63.19    4.60
   3  39  -1   72.59    3.40
   3  39  -1   72.69    3.40
  -2 -39   1   20.00    2.60
   2 -39  -1   17.30    2.20
  -2  39   1   20.00    2.20
   2  39  -1   19.30    1.60
   2  39  -1   16.70    1.40
   1 -39  -1   97.59    5.30
  -1 -39   1   91.79    5.00
  -1 -39   1   89.99    8.70
  -1  39   1   89.49    4.90
   1  39  -1   97.09    4.30
   1  39  -1   95.59    4.70
   0 -39  -1   81.79    4.50
   0 -39   1   78.99    4.50
   0 -39  -1   66.19    7.60
   0  39   1   82.09    3.60
   0  39   1   80.19    4.10
   0  39  -1   79.99    4.30
  -1 -39  -1   71.29    7.60
   1 -39   1   78.09    4.70
  -1  39  -1   75.49    4.50
   1  39   1   93.29    3.70
   1  39   1   85.59    3.90
   2 -39   1   24.00    2.70
  -2 -39  -1   26.80    3.10
  -3 -39  -1   16.70    2.10
   3 -39   1   14.80    2.20
   4 -39   1    5.60    1.80
   5 -39   1   26.10    3.20
   6 -39   1   16.30    2.70
   7 -39   1   77.19    6.00
   7 -40  -1   45.20    4.60
   6 -40  -1   12.30    2.50
   5 -40  -1   32.30    3.70
   4 -40  -1   24.20    3.00
   3 -40  -1   60.69    4.20
  -3 -40   1   57.39    5.50
   3  40  -1   56.19    2.90
   3  40  -1   57.89    2.90
  -2 -40   1   85.49    7.80
   2 -40  -1   83.69    5.10
   2  40  -1   82.19    4.10
   2  40  -1   85.89    4.00
  -2  40   1   86.99    4.80
  -1 -40   1   51.99    5.70
   1 -40  -1   62.79    3.80
  -1 -40   1   55.59    3.50
  -1  40   1   61.49    3.50
   1  40  -1   54.59    2.90
   1  40  -1   55.69    3.20
   0 -40  -1   67.09    3.70
   0 -40   1   53.39    3.70
   0 -40  -1   53.29    6.20
   0  40  -1   67.29    3.70
   0  40   1   63.69    2.90
   0  40   1   56.39    3.40
  -1 -40  -1   65.69    7.00
   1 -40   1   69.79    4.50
   1  40   1   79.39    3.40
   1  40   1   74.09    3.40
   1  40   1   75.39    3.60
  -1  40  -1   75.09    4.30
  -2 -40  -1   71.69    6.70
   2 -40   1   69.79    4.60
   3 -40   1   40.50    3.30
  -3 -40  -1   39.20    3.90
   4 -40   1   29.80    3.30
   5 -40   1    8.80    2.30
   6 -40   1    2.40    1.90
   7 -40   1    4.90    2.10
   7 -41  -1   39.90    4.60
   6 -41  -1   31.80    3.90
   5 -41  -1  116.59    7.20
  -4 -41   1   29.50    3.30
   4 -41  -1   31.00    3.40
   3 -41  -1   49.90    3.80
  -3 -41   1   47.30    4.80
   3  41  -1   47.30    2.50
   3  41  -1   48.60    2.50
   2 -41  -1   28.30    2.90
  -2 -41   1   32.30    3.70
   2  41  -1   30.10    2.20
   2  41  -1   33.50    2.00
  -2  41   1   30.70    2.90
  -1 -41   1  110.59   10.90
  -1 -41   1  119.19    6.20
   1 -41  -1  122.89    6.50
  -1  41   1  121.89    6.00
   1  41  -1  125.29    5.50
   1  41  -1  124.19    5.80
   0 -41   1   35.00    2.90
   0 -41  -1   37.70    4.90
   0 -41  -1   42.90    3.00
   0  41   1   43.80    2.20
   0  41   1   44.10    2.80
   0  41  -1   42.00    2.90
  -1 -41  -1   19.80    3.00
   1 -41   1   19.70    2.30
  -1  41  -1   21.20    2.30
   1  41   1   20.00    1.40
   1  41   1   19.30    1.60
   1  41   1   20.50    1.40
   2 -41   1   33.40    3.00
  -2 -41  -1   34.00    3.80
  -3 -41  -1   81.49    7.20
   3 -41   1   73.49    5.10
   4 -41   1    9.10    2.10
   5 -41   1   42.60    4.30
   6 -41   1   31.30    3.90
   7 -42  -1    0.80    1.70
   6 -42  -1   31.30    3.80
   5 -42  -1  102.69    6.50
   4 -42  -1   40.30    3.90
  -4 -42   1   40.30    4.20
   3 -42  -1   21.70    2.80
  -3 -42   1   23.20    2.90
   3  42  -1   23.80    1.60
   3  42  -1   22.00    1.60
   2 -42  -1   35.40    3.10
  -2 -42   1   35.40    4.10
   2  42  -1   34.80    2.10
   2  42  -1   37.20    2.40
  -2  42   1   37.70    3.00
  -1 -42   1   78.69    7.90
   1 -42  -1   82.59    4.90
  -1 -42   1   81.59    4.60
  -1  42   1   81.89    4.50
   1  42  -1   78.39    4.30
   0 -42  -1   14.20    3.10
   0 -42   1   14.80    1.90
   0 -42  -1   13.60    1.80
   0  42  -1   15.10    1.90
   0  42   1   15.10    1.70
   0  42   1   15.40    1.30
   1 -42   1   42.50    3.30
  -1 -42  -1   41.30    4.90
   1  42   1   46.30    2.60
  -1  42  -1   46.30    3.30
   1  42   1   46.40    2.30
   1  42   1   46.30    2.30
  -2 -42  -1   28.40    3.40
   2 -42   1   23.70    2.80
  -3 -42  -1   59.79    5.50
   3 -42   1   52.59    4.20
   4 -42   1   15.30    2.50
   5 -42   1  167.48    9.40
   6 -42   1   34.00    4.00
   6 -43  -1   57.99    4.70
   5 -43  -1   28.80    3.50
   4 -43  -1    7.70    2.10
  -3 -43   1   51.29    5.30
   3 -43  -1   49.30    4.10
   3  43  -1   51.19    2.70
   3  43  -1   56.39    2.70
   2 -43  -1  105.69    6.30
  -2 -43   1  110.19   10.20
   2  43  -1  111.09    5.30
  -2  43   1  111.09    6.00
   2  43  -1  117.39    5.10
  -1 -43   1  151.68    8.00
   1 -43  -1  154.18    8.30
   1  43  -1  170.28    7.60
  -1  43   1  169.08    7.80
   0 -43  -1    2.10    1.60
   0 -43   1    0.70    1.10
   0  43   1    2.90    1.10
   0  43  -1    0.20    1.00
   0  43   1    1.20    0.60
  -1 -43  -1   16.80    2.90
   1 -43   1   14.50    2.20
   1  43   1   19.80    1.60
  -1  43  -1   15.00    2.10
   1  43   1   17.80    1.30
  -2 -43  -1   63.19    6.20
   2 -43   1   58.99    4.30
   3 -43   1   53.19    4.10
   4 -43   1  104.09    6.60
   5 -43   1   51.69    4.40
   6 -43   1   31.40    3.80
   6 -44  -1    1.90    1.80
   5 -44  -1   18.50    3.00
   4 -44  -1   90.39    6.00
  -3 -44   1   49.00    5.10
   3 -44  -1   48.70    3.90
   3  44  -1   48.80    2.60
   3  44  -1   51.99    2.60
   2 -44  -1   27.60    3.00
  -2 -44   1   31.20    3.80
  -2  44   1   33.90    3.00
   2  44  -1   30.10    2.20
   2  44  -1   26.10    1.90
  -1 -44   1   29.90    2.60
   1 -44  -1   29.90    2.90
  -1  44   1   30.90    2.80
   1  44  -1   34.80    2.60
   0 -44  -1   25.30    4.30
   0 -44   1   29.30    2.80
   0  44   1   36.60    2.50
   0  44  -1   34.30    2.90
   0  44   1   32.20    2.00
  -1 -44  -1   31.60    4.30
   1 -44   1   39.20    3.20
   1  44   1   36.60    2.00
   1  44   1   35.40    2.20
  -1  44  -1   36.50    3.00
   2 -44   1   26.90    2.90
  -2 -44  -1   25.80    3.40
   3 -44   1   12.60    2.20
   4 -44   1   92.29    6.00
   5 -44   1   46.10    4.50
   6 -44   1   29.90    3.80
   6 -45  -1    5.20    2.30
   5 -45  -1   49.50    4.70
   4 -45  -1    1.00    1.60
   3 -45  -1    2.90    1.60
   3  45  -1    4.70    0.80
   3  45  -1    4.90    0.80
   2 -45  -1   14.00    2.20
  -2 -45   1   14.80    2.90
   2  45  -1   17.40    1.70
   2  45  -1   19.00    1.60
  -2  45   1   19.90    2.50
   1 -45  -1    7.30    1.70
  -1  45   1    7.80    1.60
   1  45  -1   10.90    1.60
   0 -45   1   22.30    2.50
   0  45  -1   22.20    2.40
   0  45   1   27.50    2.20
   0  45   1   23.00    1.60
   1 -45   1   56.49    4.00
  -1 -45  -1   54.39    6.30
   1  45   1   60.89    2.90
  -1  45  -1   66.39    4.10
   1  45   1   60.19    3.10
   2 -45   1   18.60    2.50
   3 -45   1   87.49    5.70
   4 -45   1   17.30    2.70
   5 -45   1   24.40    3.40
   5 -46  -1    2.10    1.90
   4 -46  -1   65.29    5.00
   3 -46  -1    7.20    1.90
   2 -46  -1   24.70    2.90
   2  46  -1   22.60    1.80
  -2  46   1   26.40    2.80
   2  46  -1   23.70    2.00
   1 -46  -1   32.90    3.20
  -1  46   1   38.70    3.00
   1  46  -1   39.90    2.90
   0 -46   1    8.30    1.80
   0  46  -1   13.80    1.90
   0  46   1   14.10    1.80
   0  46   1   15.60    1.30
   1 -46   1   66.19    4.60
  -1 -46  -1   64.59    7.40
  -1  46  -1   75.79    4.70
   1  46   1   76.39    3.70
   1  46   1   78.79    3.50
   2 -46   1    6.30    1.70
   3 -46   1   56.29    4.30
   4 -46   1   74.59    5.40
   5 -46   1   71.09    5.40
   5 -47  -1   47.30    4.70
   4 -47  -1   11.80    2.50
   3 -47  -1   92.79    5.90
   2 -47  -1    4.70    1.80
   2  47  -1    5.40    1.10
   2  47  -1    4.60    1.20
  -2  47   1    6.30    1.80
   1 -47  -1   35.20    3.10
   1  47  -1   38.80    2.90
  -1  47   1   40.50    3.20
   0 -47   1   33.40    3.00
   0  47  -1   36.10    3.00
   0  47   1   38.60    2.80
   0  47   1   37.90    2.20
   1 -47   1    4.10    1.60
  -1  47  -1    4.10    1.50
   1  47   1    3.80    1.00
   1  47   1    4.00    0.80
   2 -47   1   34.30    3.50
   3 -47   1   12.20    2.30
   4 -47   1    4.50    2.00
   5 -47   1   72.09    5.50
   5 -48  -1   14.20    2.80
   4 -48  -1    1.70    1.70
   3 -48  -1   27.10    3.40
   2 -48  -1   14.40    2.40
   2  48  -1   18.70    1.70
   2  48  -1   19.70    1.90
  -2  48   1   19.40    2.50
   1 -48  -1   79.39    5.00
   1  48  -1   78.09    4.50
  -1  48   1   75.29    4.70
   0 -48   1    4.00    1.50
   0  48   1    5.80    1.40
   0  48  -1    5.60    1.60
   0  48   1    5.00    0.90
   1 -48   1    5.90    1.70
   1  48   1    6.60    0.90
  -1  48  -1    3.80    1.50
   1  48   1    4.70    1.00
   2 -48   1   37.90    3.70
   3 -48   1    7.30    2.10
   4 -48   1   98.89    6.50
   4 -49  -1   26.30    3.50
   3 -49  -1    2.60    1.70
   2 -49  -1    8.20    2.00
  -2  49   1    4.90    1.70
   2  49  -1    4.90    1.20
   2  49  -1    6.10    1.10
  -1  49   1   37.70    3.20
   1  49  -1   36.60    2.90
   0 -49   1    8.20    1.90
   0  49   1   10.50    1.20
   0  49   1    5.70    1.40
   0  49  -1   10.90    1.90
   1 -49   1   58.89    4.60
   1  49   1   68.59    3.50
  -1  49  -1   66.29    4.60
   1  49   1   71.09    3.30
   2 -49   1    3.20    1.70
   3 -49   1    7.20    2.10
   4 -49   1   21.20    3.20
   4 -50  -1    6.80    2.10
   3 -50  -1   21.10    3.10
   2 -50  -1   14.70    2.60
   2  50  -1   18.10    1.80
   2  50  -1   17.80    1.60
  -2  50   1   18.10    2.60
  -1  50   1  138.49    7.10
   1  50  -1  134.69    6.80
   0  50   1   20.40    2.20
   0  50  -1   20.30    2.60
   0  50   1   22.60    1.80
   1 -50   1   12.00    2.30
  -1  50  -1   10.80    2.10
   1  50   1   16.00    1.40
   1  50   1   20.10    1.40
   2 -50   1   29.40    3.30
   3 -50   1   62.09    4.90
   3 -51  -1   58.99    4.80
   2 -51  -1    7.70    2.10
   2  51  -1   11.10    1.30
  -2  51   1   11.00    2.20
   2  51  -1   13.60    1.60
   1  51  -1   56.29    3.70
  -1  51   1   53.69    3.90
   0  51   1   22.90    2.30
   0  51  -1   23.20    2.70
   0  51   1   21.20    1.80
   1 -51   1  117.79    7.60
   1  51   1  137.19    5.90
  -1  51  -1  140.19    7.30
   2 -51   1   20.10    2.80
   2 -52  -1   27.70    3.30
   2  52  -1   28.60    2.10
  -2  52   1   30.00    3.20
   1  52  -1   75.09    4.50
  -1  52   1   76.59    4.70
   0  52   1   27.50    2.50
   1 -52   1   87.69    5.80
  -1  52  -1   99.29    5.80
   2 -52   1   60.69    4.80
  -1  53   1   72.79    4.80
   0  53   1   22.80    1.90
   0  53   1   24.90    2.00
   0  53  -1   23.60    2.80
   0  53   1   23.30    2.40
 -11   0   2    7.20    2.40
 -10   0   2   79.49    5.60
  -9   0   2   12.70    2.40
   8   0  -2  122.49    7.20
   8   0  -2  125.59    7.30
  -8   0   2  120.59    6.90
   7   0  -2    9.10    1.50
  -7   0   2    9.30    1.60
   7   0  -2   10.30    1.40
  -7   0   2    8.50    1.60
   6   0  -2    3.50    0.90
  -6   0   2    3.00    1.00
   6   0  -2    5.80    1.30
  -6   0   2    0.20    0.90
   6   0  -2    3.20    1.20
   6   0  -2    4.90    1.10
  -5   0   2   19.00    1.80
   5   0  -2   22.20    2.00
   5   0  -2   17.40    1.70
  -5   0   2   23.20    2.60
  -5   0   2   17.30    1.80
   5   0  -2   22.00    1.80
   5   0  -2   19.90    2.20
  -5   0   2   21.10    3.70
   4   0  -2  184.28    8.60
   4   0  -2  195.78   10.40
  -4   0   2  181.88   10.30
  -4   0   2  181.78    8.70
   4   0  -2  186.68   10.30
  -4   0   2  161.28   15.90
   4   0  -2  179.48   10.40
  -4   0   2  203.48   10.50
  -3   0   2 2142.59  200.68
  -3   0   2 2486.15  127.49
   3   0  -2 2628.14  127.49
   3   0  -2 2532.75  132.19
   3   0  -2 2708.63  132.29
   2   0  -2   60.59    3.70
  -2   0   2   62.19    3.70
   1   0  -2  960.90   50.19
  -1   0   2  918.01   48.30
   1   0  -2  986.70   48.30
  -1   0   2  913.71   50.09
   0   0  -2 7535.25  380.66
   0   0   2 7557.54  380.76
   0   0   2 7047.89  395.36
   0   0  -2 7195.08  395.56
   0   0   2 8122.69  609.44
  -1   0  -2  363.06   17.60
  -1   0  -2  351.76   27.70
  -1   0  -2  311.57   18.20
   1   0   2  366.76   17.50
   1   0   2  310.57   18.20
  -2   0  -2  705.83   55.89
   2   0   2  672.13   36.60
  -2   0  -2  741.33   29.70
   2   0   2  668.33   35.30
   2   0   2  661.43   30.80
   3   0   2 1214.38   62.09
   3   0   2 1217.38   53.99
  -3   0  -2 1211.18   98.09
   3   0   2 1219.18   64.29
  -3   0  -2 1215.18   52.09
   4   0   2  345.67   18.60
  -4   0  -2  344.47   29.30
   4   0   2  381.86   14.50
  -4   0  -2  343.77   15.60
   4   0   2  340.17   16.20
  -5   0  -2   21.50    1.90
   5   0   2   23.10    1.80
  -5   0  -2   24.00    3.40
   6   0   2    1.20    0.70
  -6   0  -2    1.20    0.90
  -7   0  -2   35.70    3.00
   7   0   2   36.40    2.80
  -7   0  -2   37.00    3.00
  -8   0  -2    0.60    1.20
  -9   0  -2  172.18    9.30
 -10   0  -2   42.80    4.30
 -11  -1   2    5.20    2.30
 -11   1   2    2.30    2.00
 -10  -1   2   22.70    3.00
 -10   1   2   17.80    2.90
  -9  -1   2  166.98    9.00
  -9   1   2  169.08    9.10
   8  -1  -2   12.50    1.60
   8  -1  -2    9.00    1.50
  -8  -1   2   12.40    2.10
   8   1  -2   14.40    1.40
   8   1  -2   13.30    1.50
  -8   1   2   10.40    1.90
  -7  -1   2   46.70    3.30
  -7  -1   2   40.60    3.10
   7  -1  -2   43.10    3.30
   7  -1  -2   48.00    3.20
  -7   1   2   41.40    3.20
   7   1  -2   40.70    3.10
   7   1  -2   46.00    3.10
  -7   1   2   44.70    3.30
   6  -1  -2  460.95   20.70
  -6  -1   2  459.25   20.60
  -6  -1   2  447.76   21.10
   6  -1  -2  452.55   25.10
   6  -1  -2  468.15   25.00
   6   1  -2  458.75   24.80
   6   1  -2  455.25   20.60
   6   1  -2  454.15   25.00
  -6   1   2  471.15   21.10
   5  -1  -2  415.36   20.40
   5  -1  -2  374.66   20.60
  -5  -1   2  383.56   20.20
   5  -1  -2  383.86   16.90
  -5  -1   2  318.97   31.40
  -5  -1   2  379.16   17.30
  -5  -1   2  379.56   16.90
   5  -1  -2  371.86   20.50
  -5   1   2  388.76   20.20
  -5   1   2  376.76   17.30
   5   1  -2  400.96   20.30
   5   1  -2  368.46   20.40
  -5   1   2  335.77   31.50
   5   1  -2  382.06   20.50
  -4  -1   2  276.87   13.10
   4  -1  -2  280.17   15.50
  -4  -1   2  278.47   12.80
  -4  -1   2  249.68   23.70
   4  -1  -2  300.37   15.70
  -4  -1   2  280.07   15.30
   4  -1  -2  298.47   15.40
   4   1  -2  304.47   15.40
   4   1  -2  293.77   12.80
  -4   1   2  285.07   13.00
   4   1  -2  277.17   15.50
   4   1  -2  291.67   15.50
  -4   1   2  247.58   23.70
  -4   1   2  297.07   15.30
  -3  -1   2 1692.83   85.19
   3  -1  -2 1688.43   85.19
   3   1  -2 1698.63   88.29
  -3   1   2 1456.15  134.09
   3   1  -2 1685.53   88.19
  -3   1   2 1638.44   85.19
   3   1  -2 1796.32   85.19
   2  -1  -2 5823.42  289.27
  -2  -1   2 5527.85  289.77
   2   1  -2 5870.91  300.27
  -2   1   2 5509.65  288.87
   2   1  -2 5602.34  289.37
   1  -1  -2 2464.35  122.19
  -1  -1   2 2354.06  121.79
  -1   1   2 2231.48  121.89
   1   1  -2 2491.55  122.09
   0  -1  -2   67.09    3.80
   0  -1   2   61.99    3.60
   0  -1   2   65.99    3.80
   0  -1  -2   69.29    3.60
   0   1  -2   67.29    3.80
   0   1  -2   69.29    3.60
   0   1   2   67.49    3.60
   1  -1   2 3202.28  165.68
  -1  -1  -2 3048.50  171.98
   1  -1   2 3041.80  172.08
  -1  -1  -2 3395.06  165.88
  -1  -1  -2 3421.66  261.47
  -1   1  -2 3402.06  165.98
   1   1   2 3157.38  165.58
  -1   1  -2 3042.10  172.28
  -1   1  -2 3551.04  261.47
   2  -1   2  401.66   18.60
   2  -1   2  415.96   21.30
  -2  -1  -2  420.96   33.70
   2  -1   2  411.46   22.10
  -2  -1  -2  420.86   17.90
  -2   1  -2  423.66   17.90
  -2   1  -2  437.46   33.70
   2   1   2  402.06   21.30
   2   1   2  383.36   18.60
   3  -1   2  310.87   16.50
   3  -1   2  310.37   17.00
  -3  -1  -2  315.27   26.20
  -3  -1  -2  323.67   14.00
   3  -1   2  306.97   14.50
  -3   1  -2  320.07   14.00
   3   1   2  324.67   14.60
  -3   1  -2  310.87   26.20
   3   1   2  320.87   16.50
   3   1   2  322.87   16.70
   4  -1   2   67.79    4.10
  -4  -1  -2   70.39    3.70
   4  -1   2   69.79    4.00
  -4  -1  -2   69.59    6.90
   4  -1   2   80.09    3.70
   4  -1   2   77.09    3.90
   4   1   2   70.29    3.50
   4   1   2   72.19    4.50
  -4   1  -2   66.99    3.80
  -4   1  -2   70.99    6.90
   4   1   2   74.69    4.00
  -5  -1  -2   90.89    5.00
   5  -1   2   98.89    4.70
   5  -1   2   94.49    5.40
   5  -1   2   95.59    5.40
  -5  -1  -2   87.79    9.00
  -5   1  -2   97.59    5.10
  -5   1  -2   92.19    9.20
   5   1   2  103.59    4.70
   5   1   2  101.19    4.40
  -6  -1  -2   62.09    3.70
   6  -1   2   60.39    3.50
  -6  -1  -2   58.09    3.70
  -6   1  -2   53.79    3.70
   6   1   2   62.59    3.40
  -7  -1  -2   98.29    5.70
   7  -1   2  101.09    5.30
  -7  -1  -2  102.19    5.70
  -7   1  -2   99.79    5.70
  -7   1  -2  100.19    5.70
   7   1   2   98.49    5.20
  -8  -1  -2   16.40    2.30
  -8   1  -2   16.90    2.40
  -8   1  -2   19.20    2.50
  -9  -1  -2   25.70    3.00
  -9   1  -2   20.60    2.90
 -10  -1  -2   10.50    2.40
 -10   1  -2   11.60    2.50
 -11  -2   2   40.20    4.20
 -11   2   2   32.80    4.00
 -10  -2   2    4.50    2.00
 -10   2   2    5.80    2.20
  -9  -2   2   37.50    3.30
  -9   2   2   39.10    3.50
  -8  -2   2  143.69    7.70
   8  -2  -2  144.79    8.70
   8  -2  -2  145.29    8.50
  -8   2   2  142.19    7.80
  -7  -2   2  182.48    8.80
  -7  -2   2  167.58    8.80
   7  -2  -2  160.98    9.90
   7  -2  -2  170.58   10.20
  -7   2   2  168.68    8.70
   7   2  -2  176.68    9.80
   7   2  -2  178.48    9.70
  -7   2   2  175.98    8.80
  -6  -2   2  374.56   17.80
   6  -2  -2  370.86   21.20
   6  -2  -2  387.96   17.50
  -6  -2   2  390.06   17.40
   6  -2  -2  380.56   21.00
   6   2  -2  395.56   17.40
   6   2  -2  401.46   16.10
  -6   2   2  379.56   17.80
   6   2  -2  379.56   20.80
   6   2  -2  373.06   20.90
   5  -2  -2  159.18    9.40
   5  -2  -2  178.88    8.10
  -5  -2   2  156.48    9.50
  -5  -2   2  169.58    8.00
  -5  -2   2  167.78    8.20
  -5  -2   2  140.79   14.60
   5  -2  -2  177.78    9.70
   5  -2  -2  177.98    9.70
   5   2  -2  166.68    9.40
  -5   2   2  169.88    9.60
  -5   2   2  172.08    8.10
   5   2  -2  165.58    9.30
   5   2  -2  166.58    9.50
  -5   2   2  150.98   14.70
   4  -2  -2   81.49    5.10
  -4  -2   2   93.09    4.40
  -4  -2   2   69.99    7.80
  -4  -2   2   82.89    5.20
   4  -2  -2   91.99    5.40
  -4  -2   2   85.09    4.40
  -4   2   2   85.69    5.30
  -4   2   2   77.19    8.00
   4   2  -2   86.79    5.10
   4   2  -2   86.79    4.40
  -4   2   2   88.59    4.40
  -4   2   2   85.89    4.30
   4   2  -2   90.19    5.30
   4   2  -2   87.69    5.00
   3  -2  -2   99.59    4.80
   3  -2  -2  110.99    5.70
  -3  -2   2   91.79    5.50
   3  -2  -2   92.99    5.60
   3   2  -2   98.69    5.50
  -3   2   2   77.29    8.40
   3   2  -2   95.29    5.50
  -3   2   2   90.69    5.60
   3   2  -2   93.59    5.40
   2  -2  -2   26.40    2.00
  -2   2   2   24.20    2.00
  -2   2   2   22.90    2.90
  -1  -2   2 2947.51  152.88
   1  -2  -2 3026.00  152.08
   1   2  -2 3147.89  158.58
  -1   2   2 2830.02  152.28
   1   2  -2 2989.10  152.88
   0  -2   2  923.71   48.30
   0  -2   2 1095.69   85.29
   0  -2   2  858.51   50.19
   0  -2  -2  925.51   48.20
   0   2   2  911.91   48.20
   0   2  -2 1051.89   50.29
   0   2  -2  918.51   48.20
   1  -2   2 2388.56  140.69
   1  -2   2 2586.84  135.69
  -1  -2  -2 2787.32  135.49
  -1  -2  -2 2665.03  213.48
  -1   2  -2 2763.52  135.99
  -1   2  -2 2967.30  214.38
   1   2   2 2614.94  135.39
  -1   2  -2 2491.35  140.59
  -2  -2  -2  105.09    9.20
  -2  -2  -2  107.89    4.90
   2  -2   2  106.79    6.10
   2  -2   2  106.79    5.90
   2   2   2  109.69    5.80
  -2   2  -2  114.49    5.00
  -2   2  -2  114.09    9.40
   2   2   2  108.69    5.30
  -2   2  -2  103.69    6.10
   3  -2   2 2654.83  115.49
   3  -2   2 2637.34  133.29
  -3  -2  -2 2503.05  210.28
   3  -2   2 2603.74  138.39
  -3  -2  -2 2689.73  111.69
   3   2   2 2640.84  133.39
   3   2   2 2468.75  115.49
   3   2   2 2603.74  133.19
  -3   2  -2 2654.43  111.69
  -3   2  -2 2729.23  210.48
  -4  -2  -2  127.19    6.10
   4  -2   2  127.39    6.40
   4  -2   2  133.09    6.20
  -4  -2  -2  122.89   11.30
   4  -2   2  122.59    7.20
  -4   2  -2  127.49    6.20
   4   2   2  135.79    5.70
  -4   2  -2  130.79   11.50
   4   2   2  121.09    7.20
   5  -2   2   20.90    1.60
   5  -2   2   21.60    1.80
  -5  -2  -2   20.80    3.20
   5  -2   2   21.00    2.20
  -5  -2  -2   20.00    1.80
   5  -2   2   20.00    1.70
   5   2   2   21.20    1.40
  -5   2  -2   20.00    2.00
   5   2   2   20.90    1.70
   6  -2   2   35.30    2.50
  -6  -2  -2   29.30    2.50
  -6  -2  -2   32.70    2.50
   6   2   2   33.10    2.30
  -6   2  -2   33.60    2.70
  -7  -2  -2  157.98    7.90
  -7  -2  -2  153.98    7.90
   7   2   2  155.98    7.30
  -7   2  -2  153.58    8.00
  -7   2  -2  146.79    8.00
  -8  -2  -2   34.70    3.30
   8   2   2   34.90    2.90
  -8   2  -2   36.10    3.50
  -8   2  -2   39.50    3.40
  -9  -2  -2   60.69    4.40
  -9   2  -2   60.09    4.70
 -10  -2  -2   21.30    3.10
 -10   2  -2   24.50    3.30
 -11  -3   2   15.90    3.00
 -11   3   2   17.30    3.20
 -10  -3   2   42.90    4.20
 -10   3   2   38.80    4.10
   9  -3  -2   15.00    1.80
   9  -3  -2   13.80    1.90
  -9  -3   2   13.20    2.30
  -9   3   2   14.60    2.40
   8  -3  -2   86.39    5.70
   8  -3  -2   86.19    5.80
  -8  -3   2   96.19    5.50
  -8   3   2   90.29    5.60
   7  -3  -2   57.59    3.90
  -7  -3   2   57.39    3.80
   7  -3  -2   53.49    4.10
   7  -3  -2   57.19    3.90
   7   3  -2   64.69    3.60
  -7   3   2   45.30    3.60
   7   3  -2   57.89    3.50
   7   3  -2   56.79    3.50
  -7   3   2   54.29    3.70
   6  -3  -2  173.98    8.40
  -6  -3   2  170.28    8.30
   6  -3  -2  161.98    9.90
   6  -3  -2  164.78    9.70
  -6  -3   2  153.68    8.40
   6   3  -2  167.48    8.30
   6   3  -2  169.08    9.50
   6   3  -2  175.38    7.70
  -6   3   2  176.08    8.30
   6   3  -2  165.48    9.40
   5  -3  -2  305.07   13.50
  -5  -3   2  299.37   13.70
  -5  -3   2  285.87   13.30
   5  -3  -2  292.17   16.20
   5  -3  -2  303.57   16.10
  -5  -3   2  246.48   24.60
  -5  -3   2  284.87   15.90
   5   3  -2  294.57   15.90
   5   3  -2  294.97   16.00
  -5   3   2  300.07   16.00
   5   3  -2  299.37   15.90
  -5   3   2  294.27   13.40
  -5   3   2  317.67   16.50
  -5   3   2  295.27   13.50
  -5   3   2  266.27   24.80
  -4  -3   2  189.68   10.50
   4  -3  -2  198.08   10.70
  -4  -3   2  181.18    9.00
   4  -3  -2  190.68   10.60
  -4  -3   2  195.28    8.80
   4   3  -2  190.28   10.50
  -4   3   2  190.28    8.90
   4   3  -2  183.18   10.40
  -4   3   2  194.28   10.60
   4   3  -2  192.48   10.50
  -4   3   2  180.98    8.80
  -4   3   2  177.78   16.40
  -3  -3   2 1532.75   81.09
   3  -3  -2 1646.64   67.99
  -3  -3   2 1587.14   84.09
   3  -3  -2 1608.64   81.19
  -3  -3   2 1552.14   67.79
   3  -3  -2 1769.12   84.19
  -3   3   2 1619.74   81.19
   3   3  -2 1534.25   83.89
  -3   3   2 1389.46  127.69
   3   3  -2 1555.64   83.99
   3   3  -2 1640.14   81.09
  -2  -3   2 1363.66   68.79
   2  -3  -2 1438.06   68.89
  -2  -3   2 1299.77   71.39
   2   3  -2 1386.06   68.79
  -2   3   2 1407.86   68.89
   2   3  -2 1357.06   71.29
  -2   3   2 1173.28  108.39
   1  -3  -2  794.92   43.70
  -1  -3   2  871.41   43.70
  -1   3   2  781.02   43.70
   1   3  -2  925.51   45.40
   1   3  -2  899.91   43.70
   0  -3  -2 1316.47   67.79
   0  -3   2 1490.05  108.69
   0  -3   2 1337.67   67.79
   0   3  -2 1256.47   70.19
   0   3  -2 1243.88   67.39
   0   3   2 1326.57   67.59
   1  -3   2 1618.84   90.89
  -1  -3  -2 1703.33  138.09
   1  -3   2 1710.23   87.79
  -1  -3  -2 1827.02   87.69
   1  -3   2 1732.23  138.29
   1   3   2 1695.23   87.59
  -1   3  -2 1764.72   87.89
  -1   3  -2 1832.92  138.59
  -1   3  -2 1574.44   90.89
   2  -3   2 2977.30  159.28
  -2  -3  -2 2973.00  128.59
   2  -3   2 2970.90  153.48
  -2  -3  -2 2998.00  241.98
   2   3   2 3087.59  153.58
  -2   3  -2 2800.52  128.69
   2   3   2 3116.19  132.79
  -2   3  -2 3210.18  243.08
   3  -3   2 1626.84   82.59
   3  -3   2 1588.44   71.59
   3  -3   2 1663.13   85.79
  -3  -3  -2 1571.54  130.29
  -3  -3  -2 1618.54   69.19
   3   3   2 1634.74   82.49
  -3   3  -2 1699.83  130.49
  -3   3  -2 1575.14   69.29
   3   3   2 1599.84   71.69
   3   3   2 1606.54   82.69
   4  -3   2  110.59    6.60
   4  -3   2  114.29    6.40
  -4  -3  -2  112.09    5.40
   4  -3   2  112.29    5.70
  -4  -3  -2  107.09   10.00
  -4   3  -2  106.79    5.50
   4   3   2  114.59    6.40
   4   3   2  106.39    6.10
  -4   3  -2  109.59   10.20
   4   3   2  121.49    5.10
   5  -3   2  259.97   14.10
  -5  -3  -2  246.48   21.90
  -5  -3  -2  256.97   11.80
   5  -3   2  263.47   11.90
  -5   3  -2  248.28   11.90
   5   3   2  270.57   10.60
   5   3   2  245.18   10.80
  -6  -3  -2   84.09    4.80
   6  -3   2   92.09    4.70
  -6  -3  -2   90.79    4.90
   6  -3   2   89.79    5.30
   6  -3   2   89.09    5.20
  -6   3  -2   83.79    5.00
   6   3   2   91.59    4.50
  -7  -3  -2   95.49    5.40
   7   3   2   98.49    5.00
  -7   3  -2   92.09    5.50
  -7   3  -2   95.09    5.60
  -8  -3  -2   52.29    3.70
  -8   3  -2   48.10    3.90
  -8   3  -2   52.49    3.90
   8   3   2   48.90    3.40
  -9  -3  -2   10.50    2.10
  -9   3  -2    9.50    2.10
 -10  -3  -2   84.19    5.80
 -10   3  -2   90.29    6.10
 -11  -4   2   11.30    2.60
 -11   4   2    7.20    2.50
 -10  -4   2    1.70    1.60
 -10   4   2    3.20    1.90
   9  -4  -2   24.40    2.60
  -9  -4   2   27.00    3.00
   9  -4  -2   24.30    2.40
  -9   4   2   26.80    3.10
   8  -4  -2  168.08   10.60
  -8  -4   2  180.28    9.10
   8  -4  -2  181.78   10.40
  -8   4   2  182.78    9.40
   7  -4  -2   29.60    2.50
   7  -4  -2   27.00    2.70
  -7  -4   2   26.10    2.40
   7  -4  -2   26.80    2.80
  -7   4   2   26.60    2.80
  -7   4   2   25.00    2.40
   7   4  -2   28.00    2.30
   6  -4  -2  105.19    6.90
   6  -4  -2  113.39    5.90
  -6  -4   2  109.39    5.90
   6  -4  -2  103.79    6.60
  -6  -4   2  105.89    5.70
   6   4  -2  106.99    6.30
   6   4  -2  107.99    6.20
   6   4  -2  119.69    5.40
  -6   4   2  115.29    5.80
  -5  -4   2   91.99    4.60
  -5  -4   2   78.69    4.60
   5  -4  -2   94.69    5.70
  -5  -4   2   73.89    8.20
   5  -4  -2   89.79    4.70
  -5  -4   2   85.89    5.40
  -5   4   2   83.89    5.50
  -5   4   2   77.69    8.40
   5   4  -2   88.19    5.00
  -5   4   2   83.89    4.50
   5   4  -2   85.29    5.00
   5   4  -2   83.79    4.50
  -5   4   2   94.49    5.60
  -5   4   2   85.99    4.70
  -4  -4   2  379.36   19.60
   4  -4  -2  353.16   16.50
   4  -4  -2  368.16   19.80
  -4  -4   2  384.16   16.40
   4   4  -2  364.66   19.90
   4   4  -2  373.26   19.90
  -4   4   2  327.87   30.70
  -4   4   2  379.06   19.70
  -4   4   2  385.06   16.60
   4   4  -2  370.96   19.60
  -4   4   2  376.06   16.70
  -3  -4   2   88.09    4.90
  -3  -4   2   76.39    4.00
   3  -4  -2   90.99    5.00
   3  -4  -2   78.59    4.80
   3  -4  -2   70.69    7.40
   3  -4  -2   83.09    4.10
  -3   4   2   79.89    7.50
  -3   4   2   80.59    4.90
   3   4  -2   79.39    4.60
  -2  -4   2  926.21   49.99
   2  -4  -2  961.00   48.30
  -2  -4   2 1006.50   48.20
   2   4  -2  902.41   49.90
   2   4  -2 1025.00   48.20
  -2   4   2  938.21   48.30
  -2   4   2  817.22   75.89
  -1  -4   2 2637.34  140.59
   1  -4  -2 2822.62  141.59
   1   4  -2 2716.03  146.89
  -1   4   2 2851.41  141.59
   1   4  -2 2799.22  141.29
   0  -4   2 1501.85   88.79
   0  -4   2 1820.92  135.19
   0  -4  -2 1655.13   85.69
   0  -4   2 1663.23   85.79
   0   4  -2 1861.21   88.79
   0   4  -2 1645.04   85.69
   0   4   2 1592.24   85.19
   1  -4   2  584.24   32.40
   1  -4   2  593.24   31.10
  -1  -4  -2  617.84   31.00
   1  -4   2  592.44   49.10
  -1  -4  -2  592.34   48.90
  -1   4  -2  615.84   31.20
  -1   4  -2  678.23   49.10
   1   4   2  588.24   31.00
  -2  -4  -2 1402.46  119.09
   2  -4   2 1524.55   75.59
   2  -4   2 1476.15   78.59
   2   4   2 1354.36   65.59
  -2   4  -2 1543.25   78.69
   2   4   2 1503.95   75.49
  -2   4  -2 1577.54  119.39
  -3  -4  -2 5257.47  227.08
   3  -4   2 5556.04  226.28
   3  -4   2 5207.28  234.68
  -3  -4  -2 5260.87  428.06
   3  -4   2 5266.97  271.27
   3  -4   2 5314.87  280.97
  -3   4  -2 4981.80  226.88
  -3   4  -2 5502.35  427.56
   3   4   2 5488.05  271.07
   3   4   2 5223.68  271.17
   3   4   2 5414.06  234.38
   4  -4   2   77.49    4.10
   4  -4   2   78.79    4.60
  -4  -4  -2   69.09    7.10
   4  -4   2   77.59    4.80
  -4  -4  -2   77.19    3.90
  -4   4  -2   73.79    4.00
   4   4   2   71.09    4.30
   4   4   2   75.79    4.60
   4   4   2   83.29    3.70
  -4   4  -2   78.19    7.40
   5  -4   2  107.09    5.70
   5  -4   2  120.59    5.40
  -5  -4  -2  109.19   10.30
  -5  -4  -2  104.39    5.50
   5  -4   2  112.19    6.50
   5   4   2  111.89    5.10
  -5   4  -2  112.69    5.80
   5   4   2  109.89    4.90
   6  -4   2   61.19    3.90
   6  -4   2   60.29    4.00
  -6  -4  -2   58.79    3.70
  -6  -4  -2   64.69    3.70
  -6   4  -2   62.69    3.90
   6   4   2   61.59    3.40
  -7  -4  -2  152.18    7.60
   7  -4   2  139.89    8.30
   7  -4   2  152.68    8.30
  -7   4  -2  152.48    7.90
   7   4   2  148.19    7.00
  -8  -4  -2   79.69    5.10
  -8   4  -2   90.49    5.50
   8   4   2   85.79    4.70
  -8   4  -2   84.29    5.40
  -9  -4  -2   51.99    4.00
   9   4   2   51.59    3.70
  -9   4  -2   50.79    4.30
 -10  -4  -2    2.70    1.70
 -10   4  -2    0.90    1.90
 -11  -5   2   -1.40    1.70
 -11   5   2    1.30    2.00
 -10  -5   2   71.29    5.10
 -10   5   2   74.79    5.50
   9  -5  -2  116.89    7.70
  -9  -5   2  129.49    7.00
   9  -5  -2  116.59    7.50
  -9   5   2  135.39    7.50
  -8  -5   2  417.46   19.20
   8  -5  -2  408.86   23.30
   8  -5  -2  410.26   23.10
  -8   5   2  435.86   19.60
   7  -5  -2   60.89    4.60
  -7  -5   2   58.99    4.00
   7  -5  -2   63.99    4.40
   7  -5  -2   66.09    4.30
  -7   5   2   67.69    4.20
   7   5  -2   66.19    3.80
   6  -5  -2  146.19    7.50
   6  -5  -2  139.49    8.60
  -6  -5   2  153.98    7.30
  -6  -5   2  142.89    7.50
  -6   5   2  145.09    7.30
  -5  -5   2   46.70    5.60
  -5  -5   2   51.19    3.30
   5  -5  -2   62.19    4.10
   5  -5  -2   55.49    3.40
  -5  -5   2   49.70    3.10
   5  -5  -2   53.39    3.70
  -5  -5   2   53.39    3.80
  -5   5   2   55.99    4.00
   5   5  -2   51.99    3.10
   5   5  -2   59.59    3.00
   5   5  -2   54.89    3.30
  -5   5   2   57.69    3.10
   5   5  -2   51.39    3.20
  -5   5   2   53.69    3.40
  -5   5   2   54.19    3.90
   4  -5  -2  160.58   16.20
   4  -5  -2  199.58   10.70
  -4  -5   2  201.38    8.70
   4  -5  -2  199.88    8.90
   4  -5  -2  192.18   10.70
  -4  -5   2  186.68   10.40
  -4   5   2  182.68    8.80
  -4   5   2  190.68    8.80
  -4   5   2  191.68   10.60
  -4   5   2  174.88   16.30
   4   5  -2  188.08   10.30
   4   5  -2  191.78   10.30
  -3  -5   2  950.30   39.20
  -3  -5   2  982.70   46.90
   3  -5  -2  830.82   73.79
   3  -5  -2  925.71   47.00
   3  -5  -2  907.61   39.30
   3   5  -2  881.31   48.30
  -3   5   2  834.22   73.69
  -3   5   2  865.11   46.90
   3   5  -2 1002.10   48.30
   2  -5  -2 1153.28  104.69
  -2  -5   2 1281.27   68.89
   2  -5  -2 1389.76   66.59
  -2  -5   2 1321.17   66.39
   2   5  -2 1283.47   68.79
  -2   5   2 1356.56   66.59
   2   5  -2 1321.07   66.39
   1  -5  -2  716.63   68.59
   1  -5  -2  878.71   43.60
  -1  -5   2  899.61   43.50
   1   5  -2  872.61   45.20
  -1   5   2  833.12   43.60
   1   5  -2  908.61   43.50
   0  -5   2  107.09    5.90
   0  -5   2  122.79    9.20
   0  -5   2  123.59    6.30
   0  -5  -2   93.79    9.20
   0  -5  -2  114.79    5.90
   0   5  -2  103.99    5.90
   0   5   2  111.49    5.90
  -1  -5  -2 1369.36   67.19
   1  -5   2 1333.27  105.89
   1  -5   2 1299.47   69.89
  -1  -5  -2 1272.97  105.69
   1  -5   2 1284.27   67.19
   1   5   2 1246.98   66.99
   1   5   2 1292.17   58.19
  -1   5  -2 1307.37   67.19
  -1   5  -2 1457.15  105.89
   2  -5   2  184.88   10.60
  -2  -5  -2  182.88   15.80
   2  -5   2  185.98   10.20
   2   5   2  201.38   10.10
  -2   5  -2  200.28   16.10
   2   5   2  195.78    9.90
   3  -5   2   96.59    5.10
  -3  -5  -2  106.09    9.10
   3  -5   2  106.59    5.10
  -3  -5  -2  108.49    4.90
   3  -5   2   94.09    5.80
  -3  -5  -2   94.69    5.30
   3  -5   2   89.09    6.00
   3   5   2  110.29    5.80
  -3   5  -2  102.09    9.30
   3   5   2  103.79    5.60
   3   5   2  117.49    4.50
   3   5   2  109.39    5.40
   4  -5   2 2184.88  113.69
  -4  -5  -2 2036.90  172.58
   4  -5   2 2144.19  109.69
  -4  -5  -2 2243.68   95.09
   4  -5   2 2110.39   91.89
   4  -5   2 2106.59   94.79
  -4  -5  -2 2069.89   91.59
   4   5   2 2084.29  109.49
  -4   5  -2 2169.68   91.89
   4   5   2 2064.89  109.19
   4   5   2 2196.18   84.59
   4   5   2 2226.68   84.39
  -4   5  -2 2244.88  172.88
   5  -5   2   50.79    3.20
  -5  -5  -2   53.69    3.10
  -5  -5  -2   52.19    3.10
   5  -5   2   51.19    3.50
   5  -5   2   54.59    3.10
  -5  -5  -2   49.70    5.50
  -5   5  -2   48.80    3.20
   5   5   2   53.39    2.80
   5   5   2   50.79    2.50
  -6  -5  -2  306.97   14.30
  -6  -5  -2  318.77   14.40
   6  -5   2  316.47   17.20
   6   5   2  307.77   13.20
  -6   5  -2  315.77   14.60
   6   5   2  312.47   12.90
  -7  -5  -2  215.38   10.60
   7  -5   2  227.38   12.30
   7  -5   2  218.98   12.40
   7   5   2  223.68    9.80
  -7   5  -2  220.08   11.00
  -8  -5  -2   22.30    2.50
   8   5   2   22.60    2.30
  -8   5  -2   21.10    2.70
  -8   5  -2   21.00    2.70
  -9  -5  -2    2.50    1.50
  -9   5  -2    4.00    1.80
   9   5   2    5.10    1.50
 -10  -5  -2    1.30    1.60
 -10   5  -2    3.00    2.00
 -11  -6   2   33.40    3.80
 -11   6   2   21.00    3.60
 -10  -6   2   47.90    4.20
 -10   6   2   60.99    4.70
   9  -6  -2   46.70    3.60
   9  -6  -2   37.60    3.70
  -9  -6   2   53.09    3.80
  -9   6   2   50.99    4.20
  -8  -6   2  135.29    7.30
   8  -6  -2  130.59    8.40
  -8   6   2  142.49    7.70
   8   6  -2  136.59    6.70
   7  -6  -2   80.39    5.50
  -7  -6   2   85.89    4.90
   7  -6  -2   94.39    5.30
   7  -6  -2   83.99    5.80
   7   6  -2   82.59    4.50
  -7   6   2   77.49    5.00
  -6  -6   2   81.29    4.80
   6  -6  -2   90.69    5.00
  -6  -6   2   79.79    4.60
   6  -6  -2   76.39    5.30
   6   6  -2   94.49    4.40
  -6   6   2   82.39    4.50
   5  -6  -2  315.37   14.40
   5  -6  -2  322.97   17.30
  -5  -6   2  297.67   17.00
  -5  -6   2  311.47   14.20
  -5  -6   2  316.87   14.80
   5  -6  -2  301.57   17.40
  -5   6   2  327.87   14.50
   5   6  -2  312.57   14.20
  -5   6   2  307.27   14.40
  -5   6   2  313.07   17.10
   5   6  -2  332.77   13.20
   5   6  -2  311.07   16.80
   5   6  -2  309.77   16.80
  -4  -6   2  287.57   15.20
   4  -6  -2  292.67   15.70
   4  -6  -2  295.57   15.40
   4  -6  -2  285.17   12.90
   4  -6  -2  248.08   23.80
  -4  -6   2  279.17   12.60
   4   6  -2  284.57   15.10
  -4   6   2  262.77   23.80
  -4   6   2  292.67   12.90
  -4   6   2  294.97   15.40
   4   6  -2  279.97   15.20
  -4   6   2  279.17   12.80
   3  -6  -2 1258.67   64.59
  -3  -6   2 1260.67   62.19
   3  -6  -2 1269.87   62.39
   3  -6  -2 1131.39   98.09
  -3  -6   2 1280.67   51.99
   3   6  -2 1222.98   64.19
  -3   6   2 1084.19   97.99
  -3   6   2 1242.28   53.49
  -3   6   2 1208.48   62.29
   3   6  -2 1175.28   64.19
   2  -6  -2  325.57   17.90
   2   6  -2  386.06   18.30
  -2   6   2  305.77   17.80
  -1  -6   2 1487.15   74.09
  -1  -6   2 1432.26   76.99
   1  -6  -2 1311.57  116.89
   1  -6  -2 1561.74   74.19
  -1   6   2 1531.45   74.19
   1   6  -2 1408.16   76.89
   1   6  -2 1453.85   74.29
   0  -6  -2 1201.68   57.69
   0  -6   2 1238.38   91.39
   0  -6  -2 1020.40   90.89
   0  -6   2 1151.88   57.69
   0   6   2 1136.99   57.69
   0   6  -2 1165.48   57.69
   0   6  -2 1020.10   59.99
  -1  -6  -2  109.99    5.00
   1  -6   2   92.39    5.20
   1  -6   2   85.79    8.10
   1   6   2   98.29    4.70
  -1   6  -2   97.29    8.10
  -1   6  -2   84.49    5.20
   1   6   2  102.59    5.00
  -2  -6  -2 3468.25  148.19
   2  -6   2 3365.76  171.58
   2  -6   2 3669.13  143.39
   2  -6   2 3115.69  269.87
  -2  -6  -2 3109.39  270.07
  -2   6  -2 3434.76  177.88
   2   6   2 3320.17  171.28
  -2   6  -2 3577.34  270.57
   2   6   2 3230.18  171.18
  -3  -6  -2 1034.70   89.19
   3  -6   2 1071.09   58.89
   3  -6   2 1095.19   56.69
  -3  -6  -2 1121.89   47.40
  -3  -6  -2 1156.18   49.40
   3  -6   2 1054.29   49.10
  -3   6  -2 1125.09   89.49
   3   6   2 1062.59   56.39
   3   6   2 1191.38   43.80
   3   6   2 1105.09   56.59
   3   6   2 1080.59   49.30
  -3   6  -2 1185.48   59.09
   4  -6   2   78.49    4.10
   4  -6   2   71.49    4.00
  -4  -6  -2   80.69    3.90
   4  -6   2   71.39    4.70
  -4  -6  -2   82.19    4.40
  -4  -6  -2   69.09    7.10
   4   6   2   77.79    4.60
   4   6   2   76.29    3.30
   4   6   2   83.99    3.60
   4   6   2   72.09    4.30
  -4   6  -2   74.99    7.40
   5  -6   2  310.67   12.50
   5  -6   2  289.77   13.50
  -5  -6  -2  302.47   14.10
  -5  -6  -2  280.97   13.20
   5  -6   2  284.97   16.20
  -5  -6  -2  271.87   24.70
  -5  -6  -2  297.97   13.20
   5   6   2  287.67   12.20
   5   6   2  307.47   12.00
   6  -6   2   27.50    2.50
  -6  -6  -2   32.80    2.40
  -6   6  -2   31.60    2.60
   6   6   2   35.20    2.30
   6   6   2   32.80    1.90
   7  -6   2   23.60    2.30
   7  -6   2   22.80    2.10
  -7  -6  -2   26.30    2.50
   7   6   2   23.00    2.20
  -7   6  -2   24.50    2.70
  -8  -6  -2   19.90    2.40
  -8   6  -2   24.50    3.00
   8   6   2   17.60    2.00
  -8   6  -2   17.10    2.60
  -9  -6  -2   35.40    3.20
  -9   6  -2   44.30    4.20
   9   6   2   34.90    3.20
  -9   6  -2   39.40    4.10
 -10  -6  -2   36.10    3.70
  10   6   2   40.60    3.40
 -10   6  -2   43.20    4.40
 -11  -7   2    7.60    2.30
 -11   7   2   14.20    2.90
 -10  -7   2   54.49    4.40
 -10   7   2   51.79    4.70
  -9  -7   2    3.80    1.50
  -9   7   2    0.30    1.40
  -8  -7   2   61.59    4.10
  -8   7   2   60.09    4.40
   8   7  -2   64.49    3.90
   7  -7  -2  148.39    7.90
  -7  -7   2  150.28    7.60
  -7   7   2  148.59    7.90
   7   7  -2  147.69    7.00
   6  -7  -2  173.98    8.40
  -6  -7   2  147.09    8.30
  -6  -7   2  170.08    8.10
  -6   7   2  165.58    8.10
   6   7  -2  171.18    7.50
  -6   7   2  164.88    8.30
  -5  -7   2  215.88   10.00
  -5  -7   2  207.48   11.90
   5  -7  -2  207.98   10.20
   5  -7  -2  253.57   12.60
   5  -7  -2  200.28   12.20
  -5  -7   2  201.98   10.40
   5   7  -2  236.08    9.30
  -5   7   2  209.48   10.00
  -5   7   2  208.08   10.20
   5   7  -2  212.38   10.00
  -5   7   2  209.58   12.10
   4  -7  -2  361.56   33.80
   4  -7  -2  413.26   18.20
   4  -7  -2  434.56   21.80
  -4  -7   2  413.16   17.90
  -4  -7   2  406.36   21.50
  -4   7   2  400.76   18.20
   4   7  -2  396.96   21.60
  -4   7   2  430.16   18.30
  -4   7   2  419.36   21.70
   4   7  -2  425.96   21.40
  -4   7   2  375.76   33.80
   4   7  -2  403.96   21.60
   3  -7  -2 2053.79  103.49
   3  -7  -2 2254.87  107.39
  -3  -7   2 2102.39   86.39
   3  -7  -2 1799.92  162.88
  -3  -7   2 1926.71  103.29
  -3   7   2 2030.40  103.49
   3   7  -2 2013.10  106.99
   3   7  -2 1952.90  106.89
  -3   7   2 2083.19   88.99
  -2  -7   2 1262.07   63.69
   2  -7  -2 1318.07   63.89
  -2  -7   2 1281.57   53.29
  -2  -7   2 1254.57   66.09
   2  -7  -2 1114.59  100.49
   2   7  -2 1232.68   65.89
  -2   7   2 1264.97   63.79
  -1  -7   2 1376.76   73.09
   1  -7  -2 1449.06   70.49
  -1  -7   2 1373.76   70.29
   1  -7  -2 1289.07  110.89
  -1   7   2 1435.16   70.39
   1   7  -2 1370.96   72.99
   1   7  -2 1368.06   70.39
   0  -7  -2  972.10   84.59
   0  -7  -2 1139.19   53.79
   0  -7   2 1012.90   53.79
   0   7  -2 1066.69   53.79
   0   7   2 1088.19   53.69
   0   7   2 1043.00   46.60
   1  -7   2   38.70    3.80
   1  -7   2   42.00    2.70
  -1  -7  -2   42.30    2.30
   1  -7   2   41.00    2.50
  -1  -7  -2   43.00    2.20
  -1   7  -2   43.70    3.70
  -1   7  -2   40.60    2.50
  -1   7  -2   33.80    2.60
   1   7   2   43.80    2.30
  -2  -7  -2 4121.29  351.96
   2  -7   2 4592.14  186.68
   2  -7   2 4059.89  352.26
  -2  -7  -2 4561.34  193.38
   2  -7   2 4197.68  223.58
   2  -7   2 4332.87  232.28
  -2   7  -2 4673.23  353.96
   2   7   2 4565.24  223.18
   2   7   2 4379.46  222.98
  -3  -7  -2  860.01   37.10
  -3  -7  -2  833.82   35.40
   3  -7   2  782.32   44.10
   3  -7   2  801.12   42.50
  -3  -7  -2  770.52   66.59
   3   7   2  879.01   32.70
   3   7   2  817.72   42.10
   3   7   2  834.42   42.30
  -3   7  -2  854.11   66.99
   3   7   2  819.02   37.00
  -3   7  -2  826.52   35.70
  -4  -7  -2  174.58   16.00
  -4  -7  -2  188.38    8.60
  -4  -7  -2  191.38    9.30
   4  -7   2  182.28    9.00
  -4  -7  -2  193.18    8.60
   4  -7   2  183.78   10.70
   4  -7   2  187.58    8.90
  -4   7  -2  194.78   16.40
   4   7   2  196.18    7.90
   4   7   2  178.38    9.90
   4   7   2  198.38   10.20
   4   7   2  192.48    7.70
  -5  -7  -2   31.70    2.60
   5  -7   2   32.00    2.50
  -5  -7  -2   29.30    2.10
   5  -7   2   29.00    2.50
  -5  -7  -2   29.40    3.80
  -5  -7  -2   29.60    2.10
   5   7   2   32.70    2.00
   5   7   2   32.20    1.70
  -6  -7  -2  300.07   13.90
   6  -7   2  315.97   17.00
   6   7   2  302.07   12.50
   6   7   2  295.87   12.80
  -6   7  -2  308.77   14.30
   7  -7   2   52.09    3.80
  -7  -7  -2   56.89    3.60
   7   7   2   56.69    3.30
  -7   7  -2   56.29    4.00
  -8  -7  -2  147.69    8.00
   8   7   2  151.58    7.30
  -8   7  -2  163.28    8.50
  -8   7  -2  155.18    8.40
  -9  -7  -2    3.00    1.50
  -9   7  -2    5.10    2.00
  -9   7  -2    4.20    1.90
   9   7   2    4.40    1.40
 -10  -7  -2   84.69    5.40
 -10   7  -2   72.99    5.70
  10   7   2   76.59    4.80
 -11  -8   2   37.70    4.00
 -11   8   2   41.20    4.70
 -10  -8   2    7.00    2.00
 -10   8   2    4.60    2.00
  -9  -8   2  194.18    9.90
  -9   8   2  193.48   10.50
  -8  -8   2  115.09    6.60
   8   8  -2  126.59    6.10
  -8   8   2  120.69    7.00
   7  -8  -2  233.28   11.40
  -7  -8   2  236.98   11.00
  -7   8   2  232.48   11.40
   7   8  -2  216.28   10.10
  -6  -8   2   41.40    2.90
  -6  -8   2   40.40    3.10
   6  -8  -2   41.10    3.10
   6   8  -2   51.59    2.80
  -6   8   2   43.50    2.70
  -6   8   2   41.40    3.10
   5  -8  -2  273.67   13.90
   5  -8  -2  249.68   13.60
  -5  -8   2  218.08   11.40
  -5  -8   2  223.08   13.10
  -5  -8   2  227.88   10.90
   5  -8  -2  222.18   11.20
  -5   8   2  245.88   13.40
  -5   8   2  235.18   11.30
   5   8  -2  257.27   10.20
  -5   8   2  236.48   11.10
   4  -8  -2   92.39    9.50
  -4  -8   2  102.59    5.00
   4  -8  -2  124.79    6.60
   4  -8  -2  102.49    6.30
  -4  -8   2   98.39    6.00
   4  -8  -2  106.59    5.30
  -4   8   2   99.79    5.20
  -4   8   2  100.29    4.90
   4   8  -2  100.69    5.90
  -4   8   2  100.99    5.20
  -4   8   2   95.49    6.20
  -4   8   2   94.69    9.40
  -3  -8   2  212.18   11.00
   3  -8  -2  208.28   11.40
  -3  -8   2  206.18    9.10
   3  -8  -2  185.38   17.30
   3  -8  -2  211.38   11.30
  -3   8   2  192.78   11.10
  -3   8   2  205.38    9.20
   2  -8  -2   90.69    5.30
   2  -8  -2   80.99    8.00
  -2  -8   2   88.89    4.20
  -2  -8   2   89.49    5.10
  -2   8   2   93.49    5.20
   2   8  -2   86.89    5.00
   2   8  -2   96.89    5.00
  -1  -8   2 1060.59   52.39
  -1  -8   2 1075.99   54.49
   1  -8  -2  947.81   52.49
   1   8  -2 1094.39   52.39
  -1   8   2  982.50   52.49
   1   8  -2  997.60   54.39
   0  -8  -2 3452.45  166.88
   0  -8   2 3115.29  173.58
   0  -8   2 3545.55  262.97
   0  -8  -2 3113.09  262.27
   0  -8   2 3333.27  166.58
   0   8  -2 3343.67  166.68
   0   8   2 3260.67  166.48
   0   8   2 3203.08  144.49
   0   8  -2 3052.39  173.08
  -1  -8  -2  191.68    8.80
   1  -8   2  180.98   10.00
  -1  -8  -2  185.68    9.70
   1  -8   2  180.48   15.70
   1  -8   2  205.78   10.70
   1   8   2  180.18    8.80
  -1   8  -2  208.78   15.70
  -1   8  -2  186.58   10.10
   2  -8   2  486.15   24.90
   2  -8   2  449.95   39.20
  -2  -8  -2  515.75   21.80
   2  -8   2  491.15   21.00
  -2  -8  -2  421.66   38.70
   2   8   2  475.75   24.50
   2   8   2  495.95   24.60
  -2   8  -2  528.95   39.20
  -2   8  -2  469.35   26.00
   3  -8   2 2199.88  119.99
  -3  -8  -2 2160.28  188.78
   3  -8   2 2225.38  124.59
  -3  -8  -2 2388.46  100.29
   3  -8   2 2340.57  100.59
  -3  -8  -2 2347.27  100.29
  -3  -8  -2 2490.05  104.09
   3   8   2 2382.56   92.49
  -3   8  -2 2542.35  124.89
   3   8   2 2389.16  119.69
  -3   8  -2 2413.26  189.28
   3   8   2 2283.87  119.59
  -3   8  -2 2307.87  100.59
   3   8   2 2483.45   92.59
   4  -8   2  158.58    9.50
  -4  -8  -2  156.38   14.70
   4  -8   2  159.68    8.20
   4  -8   2  155.78    9.80
  -4  -8  -2  182.48    8.70
  -4  -8  -2  198.28    8.00
  -4  -8  -2  189.28    7.90
   4  -8   2  168.28    8.20
  -4   8  -2  170.98   15.20
  -4   8  -2  158.18    8.10
   4   8   2  163.48    9.10
   4   8   2  196.88    7.30
   4   8   2  173.58    7.10
   4   8   2  185.98    9.40
   5  -8   2  284.97   15.40
   5  -8   2  280.47   12.80
  -5  -8  -2  269.27   12.40
  -5  -8  -2  284.37   13.40
  -5  -8  -2  263.47   23.30
   5   8   2  270.87   11.20
   5   8   2  276.77   11.50
   6  -8   2   87.39    5.10
  -6  -8  -2   81.69    8.50
   6  -8   2   82.69    5.40
  -6  -8  -2   88.79    4.60
   6   8   2   88.69    4.20
  -6   8  -2   81.49    5.00
   6   8   2   84.19    3.90
  -7  -8  -2   96.19    5.20
   7  -8   2   93.59    5.90
  -7   8  -2   94.89    5.60
   7   8   2   87.09    4.60
  -8  -8  -2  127.79    6.70
   8  -8   2  114.59    7.70
   8  -8   2  121.49    7.70
   8   8   2  123.39    6.10
  -8   8  -2  132.29    7.30
  -8   8  -2  132.59    7.30
  -9  -8  -2    8.30    1.90
  -9   8  -2    9.20    2.40
   9   8   2   12.20    1.80
  -9   8  -2    9.00    2.40
 -10  -8  -2    2.20    1.60
  10   8   2   -0.40    1.20
 -10   8  -2    2.10    2.00
 -11  -9   2   96.49    6.30
 -11   9   2   95.09    7.00
 -10  -9   2    7.80    2.10
 -10   9   2    7.20    2.50
  -9  -9   2   91.49    5.40
   9   9  -2   84.39    4.90
  -9   9   2   88.09    5.90
  -8  -9   2   43.00    3.30
   8  -9  -2   37.80    3.50
  -8   9   2   39.20    3.50
   8   9  -2   45.60    3.00
  -7  -9   2  314.57   14.70
   7  -9  -2  329.87   15.20
  -7   9   2  311.07   15.10
   7   9  -2  317.27   13.50
  -6  -9   2  123.49   13.70
  -6  -9   2  156.88    7.50
  -6  -9   2  146.69    7.90
   6  -9  -2  155.38    7.90
  -6   9   2  162.68    8.00
   6   9  -2  176.58    7.00
   6   9  -2  150.88    6.90
  -5  -9   2  281.87   12.30
   5  -9  -2  276.57   12.70
   5  -9  -2  252.77   15.20
  -5  -9   2  253.97   12.90
  -5  -9   2  256.67   14.70
   5  -9  -2  275.37   15.20
  -5   9   2  276.97   12.40
   5   9  -2  295.37   11.40
  -5   9   2  267.17   12.70
  -5   9   2  266.27   12.60
  -4  -9   2  409.06   17.50
   4  -9  -2  412.46   17.80
   4  -9  -2  345.47   33.10
   4  -9  -2  418.56   21.40
  -4  -9   2  381.06   20.90
  -4   9   2  408.56   17.80
   4   9  -2  404.06   20.80
   4   9  -2  411.26   16.20
  -4   9   2  389.56   17.80
  -4   9   2  395.66   21.20
  -4   9   2  391.16   17.80
   3  -9  -2  174.68   16.70
  -3  -9   2  187.98   10.50
   3  -9  -2  199.08   10.90
  -3  -9   2  203.58    8.80
   3  -9  -2  198.28    9.10
  -3   9   2  194.48   10.80
  -3   9   2  202.48    8.80
   2  -9  -2   31.90    3.70
  -2  -9   2   37.60    1.80
  -2  -9   2   35.90    2.30
   2  -9  -2   34.50    2.50
  -2   9   2   33.30    2.40
   2   9  -2   34.50    2.00
   2   9  -2   34.10    2.00
   1  -9  -2 4293.97  359.86
   1  -9  -2 4782.32  228.88
  -1  -9   2 4534.95  237.18
  -1  -9   2 4335.07  228.48
   1   9  -2 4388.56  237.08
  -1   9   2 4620.54  228.28
  -1   9   2 4551.94  196.98
   1   9  -2 4298.67  228.28
   0  -9   2 1489.85   88.39
   0  -9  -2 1576.44  133.99
   0  -9   2 1695.33   85.19
   0  -9   2 1822.72  134.99
   0  -9  -2 1735.23   84.99
   0   9  -2 1718.53   88.49
   0   9  -2 1667.43   85.29
   0   9   2 1667.63   73.59
   1  -9   2  479.95   24.80
  -1  -9  -2  487.15   20.60
   1  -9   2  413.06   37.10
   1  -9   2  450.15   23.60
   1  -9   2  435.76   19.80
   1   9   2  474.75   20.60
  -1   9  -2  454.75   23.70
  -1   9  -2  508.45   37.10
  -1   9  -2  416.06   19.80
  -2  -9  -2 1159.88   50.49
   2  -9   2 1045.10   91.69
   2  -9   2 1088.79   58.09
  -2   9  -2 1251.77   91.69
   3  -9   2   34.70    2.20
   3  -9   2   36.30    2.50
  -3  -9  -2   28.20    3.30
  -3  -9  -2   32.70    2.40
  -3  -9  -2   34.40    1.80
   3  -9   2   32.90    2.50
  -3  -9  -2   31.30    1.80
   3   9   2   35.30    1.50
   3   9   2   35.70    1.70
   3   9   2   31.60    1.90
   3   9   2   32.10    2.10
  -3   9  -2   37.00    2.70
  -3   9  -2   35.00    2.20
  -3   9  -2   37.70    3.80
   4  -9   2  296.07   13.50
  -4  -9  -2  318.57   14.10
  -4  -9  -2  291.17   13.10
   4  -9   2  288.27   13.70
  -4  -9  -2  268.47   24.50
   4  -9   2  290.97   16.40
   4  -9   2  299.87   15.80
   4   9   2  307.67   11.90
  -4   9  -2  289.17   13.50
   4   9   2  305.37   12.10
   4   9   2  306.67   15.60
   4   9   2  291.67   15.30
   5  -9   2  254.77   14.70
   5  -9   2  262.37   12.30
  -5  -9  -2  240.98   22.20
  -5  -9  -2  277.07   11.90
   5   9   2  269.17   10.70
   5   9   2  268.47   10.90
   6  -9   2  825.72   43.40
  -6  -9  -2  766.02   65.89
  -6  -9  -2  805.02   35.10
   6  -9   2  807.72   35.50
  -6   9  -2  821.32   35.60
   6   9   2  807.12   32.00
   6   9   2  799.22   32.30
  -7  -9  -2   69.59    4.20
   7  -9   2   71.99    4.90
  -7   9  -2   74.99    4.80
   7   9   2   72.79    3.50
   7   9   2   70.59    3.80
   8  -9   2  118.49    7.10
   8  -9   2  109.29    7.10
  -8  -9  -2  114.19    6.20
  -8   9  -2  114.99    6.90
   8   9   2  111.79    5.60
  -8   9  -2  117.49    6.90
  -9  -9  -2   -0.70    1.20
   9   9   2    2.00    1.20
  -9   9  -2   -0.60    1.50
  -9   9  -2   -0.10    1.70
 -10  -9  -2   22.00    2.90
  10   9   2   17.10    2.30
 -10   9  -2   15.90    3.00
 -11 -10   2   87.99    6.00
 -11  10   2   93.99    6.80
 -10 -10   2   38.40    3.80
 -10  10   2   43.00    4.60
  -9 -10   2  100.19    5.80
  -9  10   2   97.89    6.50
   9  10  -2   99.09    5.30
   8 -10  -2  361.06   16.90
  -8 -10   2  334.57   16.20
   8  10  -2  351.76   14.90
  -8  10   2  354.16   16.90
  -7 -10   2   95.09    5.20
   7 -10  -2   90.19    5.60
  -7  10   2   89.49    5.70
   7  10  -2  103.29    4.90
  -6 -10   2  332.77   15.20
   6 -10  -2  334.97   15.70
  -6  10   2  323.87   15.70
   6  10  -2  345.97   14.10
   6  10  -2  344.37   14.10
   5 -10  -2  267.47   14.10
  -5 -10   2  231.98   11.90
  -5 -10   2  245.58   11.30
  -5 -10   2  232.18   13.60
   5 -10  -2  261.87   11.80
  -5  10   2  254.57   11.40
   5  10  -2  252.57   10.50
  -5  10   2  237.88   11.70
   5  10  -2  253.57   10.40
  -5  10   2  243.48   11.70
   4 -10  -2   47.60    3.50
  -4 -10   2   40.90    2.50
   4 -10  -2   48.80    3.00
   4 -10  -2   42.00    5.10
  -4 -10   2   43.90    3.20
   4 -10  -2   52.59    3.50
  -4  10   2   41.70    2.80
   4  10  -2   45.80    2.40
  -4  10   2   43.70    2.30
   4  10  -2   48.70    3.00
  -4  10   2   44.30    2.80
   3 -10  -2 2210.68  196.38
  -3 -10   2 2442.86  104.09
   3 -10  -2 2439.06  124.79
   3 -10  -2 2532.25  104.39
  -3 -10   2 2378.16  124.39
  -3  10   2 2571.44  124.69
  -3  10   2 2541.65  107.29
   3  10  -2 2413.96  124.29
   2 -10  -2   32.10    3.70
   2 -10  -2   34.80    2.50
  -2  10   2   34.60    2.50
  -1 -10   2  691.63   35.20
  -1 -10   2  682.43   36.60
   1 -10  -2  727.13   35.40
  -1 -10   2  688.03   29.40
   1 -10  -2  651.13   55.49
  -1  10   2  684.63   30.30
   1  10  -2  682.73   36.50
   0 -10  -2  443.56   36.90
   0 -10  -2  465.35   20.50
   0 -10  -2  488.55   23.60
   0 -10   2  460.85   23.60
   0 -10   2  475.75   37.10
   0  10   2  453.85   20.50
   0  10  -2  422.16   24.60
   0  10  -2  463.65   23.60
   1 -10   2  273.77   23.30
  -1 -10  -2  289.07   13.00
   1 -10   2  282.97   12.50
   1 -10   2  300.67   14.90
  -1  10  -2  271.97   15.50
  -1  10  -2  281.27   12.50
  -1  10  -2  291.67   15.00
   1  10   2  290.37   13.00
   2 -10   2  139.79    8.00
   2 -10   2  158.48    8.60
  -2 -10  -2  151.38    7.20
   2 -10   2  128.39   12.50
  -2  10  -2  155.78   12.50
  -2  10  -2  142.29    6.80
   2  10   2  150.68    7.10
   3 -10   2  257.77   14.60
  -3 -10  -2  289.87   13.00
  -3 -10  -2  252.87   22.50
   3 -10   2  252.37   15.20
   3 -10   2  272.17   12.40
   3 -10   2  242.08   23.10
  -3 -10  -2  287.97   12.00
   3  10   2  296.87   11.10
   3  10   2  266.87   14.10
  -3  10  -2  312.07   15.60
   3  10   2  276.57   10.90
  -3  10  -2  277.47   12.50
  -3  10  -2  285.47   23.10
   3  10   2  286.47   14.20
  -4 -10  -2   35.20    2.60
  -4 -10  -2   33.60    1.90
   4 -10   2   30.40    2.50
   4 -10   2   33.70    2.40
   4 -10   2   30.60    2.10
   4 -10   2   31.20    2.50
  -4 -10  -2   29.60    3.50
   4  10   2   31.60    2.20
   4  10   2   30.30    1.70
   4  10   2   34.10    1.50
  -4  10  -2   33.90    2.30
   4  10   2   29.90    1.90
  -5 -10  -2  113.39    5.60
   5 -10   2  114.79    7.10
   5 -10   2  127.29    6.20
  -5 -10  -2  106.19   10.50
   5  10   2  116.69    5.20
   5  10   2  120.59    4.90
  -6 -10  -2   75.79    8.20
  -6 -10  -2   84.99    4.50
   6 -10   2   84.89    5.00
   6 -10   2   84.19    5.50
  -6  10  -2   81.49    4.90
   6  10   2   86.39    4.10
   6  10   2   86.89    3.80
   7 -10   2    3.40    1.10
  -7 -10  -2    3.90    1.10
   7  10   2    3.90    0.70
   7  10   2    2.90    1.00
  -7  10  -2    5.00    1.50
   8 -10   2   43.70    3.50
  -8 -10  -2   40.30    3.20
  -8  10  -2   50.49    4.00
   8  10   2   50.09    3.00
  -8  10  -2   45.90    4.30
  -9 -10  -2   44.40    3.50
  -9  10  -2   44.10    4.40
  -9  10  -2   37.90    4.10
   9  10   2   43.20    3.10
  10  10   2    7.70    1.70
 -10  10  -2    4.30    2.10
 -11 -11   2  130.49    7.60
 -11  11   2  128.49    8.30
 -10 -11   2   42.90    3.70
 -10  11   2   40.70    4.50
  10  11  -2   41.90    3.30
  -9 -11   2   37.60    3.30
   9  11  -2   39.90    3.00
  -9  11   2   38.30    4.10
  -8 -11   2  264.27   12.40
   8 -11  -2  254.07   13.00
  -8  11   2  260.47   13.00
   8  11  -2  260.47   11.40
  -7 -11   2    3.70    1.20
   7 -11  -2    7.90    1.90
  -7  11   2    2.60    1.50
   7  11  -2    7.20    1.20
  -6 -11   2  221.98   10.70
   6 -11  -2  241.38   11.30
  -6  11   2  229.48   11.20
  -6  11   2  230.68   11.30
   6  11  -2  233.98    9.90
   6  11  -2  230.58    9.90
  -5 -11   2   94.99    5.40
  -5 -11   2   89.69    6.00
  -5 -11   2  110.39    5.00
   5 -11  -2   96.89    5.40
   5 -11  -2  101.79    6.50
   5  11  -2  104.69    4.60
  -5  11   2   94.39    5.40
  -5  11   2   98.89    5.40
  -5  11   2   97.59    4.80
   4 -11  -2   88.29    4.70
   4 -11  -2   95.49    5.70
   4 -11  -2   77.79    8.40
  -4 -11   2   84.79    5.20
  -4 -11   2   88.19    4.30
   4 -11  -2   96.79    5.70
  -4  11   2   86.49    4.60
   4  11  -2   81.79    5.00
  -4  11   2   84.49    4.10
   4  11  -2   84.99    3.90
  -4  11   2   87.59    4.70
  -3 -11   2 4453.75  181.28
  -3 -11   2 4017.30  215.98
   3 -11  -2 3817.72  340.87
   3 -11  -2 4526.35  181.08
   3 -11  -2 4376.26  224.48
   3 -11  -2 4443.46  216.38
   3  11  -2 4098.39  216.28
   2 -11  -2 2869.01  142.59
  -2 -11   2 2846.22  142.59
   2 -11  -2 2581.34  224.68
  -2 -11   2 2895.31  119.19
   1 -11  -2 4324.07  374.76
   1 -11  -2 5045.60  199.18
  -1 -11   2 4540.45  237.28
   1 -11  -2 4765.12  237.68
  -1 -11   2 4724.63  198.58
   1  11  -2 4487.25  246.08
  -1  11   2 4691.83  204.78
   0 -11  -2  830.32   36.00
   0 -11   2  883.91   65.39
   0 -11  -2  835.22   41.50
   0 -11  -2  777.52   65.19
   0 -11   2  799.82   41.60
   0  11   2  825.82   36.00
   0  11  -2  750.32   43.20
   0  11  -2  799.02   41.60
   1 -11   2 1168.58   65.39
   1 -11   2 1193.18   99.09
   1 -11   2 1252.47   62.89
  -1 -11  -2 1249.68   54.59
  -1  11  -2 1257.37   52.69
   1  11   2 1268.47   54.59
  -2 -11  -2  119.09    5.80
   2 -11   2  101.29   10.00
   2 -11   2  118.49    5.50
   2 -11   2  108.69    6.40
  -2  11  -2  115.89    6.80
  -2  11  -2  129.69    5.50
   2  11   2  111.89    5.80
   3 -11   2  381.56   20.30
   3 -11   2  409.66   17.20
  -3 -11  -2  404.06   17.90
  -3 -11  -2  384.96   16.70
   3 -11   2  327.07   31.90
   3 -11   2  375.46   21.10
   3  11   2  392.96   15.20
   3  11   2  382.06   15.30
  -3  11  -2  387.86   17.20
  -3  11  -2  416.86   21.30
  -4 -11  -2  702.03   30.80
   4 -11   2  670.83   35.10
  -4 -11  -2  617.14   54.89
  -4 -11  -2  675.03   29.10
   4 -11   2  697.33   29.70
   4 -11   2  659.03   30.30
  -4  11  -2  685.43   29.70
   4  11   2  684.03   26.70
   4  11   2  661.03   34.50
   4  11   2  681.73   26.90
   4  11   2  703.43   34.70
   5 -11   2  126.99    6.40
   5 -11   2  126.39    6.60
  -5 -11  -2  133.09    6.00
  -5 -11  -2  116.29   11.20
   5 -11   2  119.59    7.60
   5  11   2  126.99    5.50
   5  11   2  128.49    5.30
   6 -11   2  139.19    8.70
  -6 -11  -2  135.69   12.90
   6 -11   2  146.19    7.60
  -6 -11  -2  142.49    6.90
  -6  11  -2  151.08    7.60
   6  11   2  140.49    6.30
   6  11   2  142.29    6.00
  -7 -11  -2  249.38   11.50
   7  11   2  239.18   10.50
  -7  11  -2  244.78   12.20
   7  11   2  250.07   10.20
  -8 -11  -2  132.59    6.80
   8 -11   2  130.89    8.00
   8  11   2  125.29    6.10
  -8  11  -2  129.29    7.60
  -9 -11  -2   66.09    4.40
   9  11   2   65.19    3.90
  -9  11  -2   66.99    5.10
  -9  11  -2   71.49    5.20
 -10  11  -2   53.59    5.30
  10  11   2   54.69    3.60
 -11 -12   2   29.50    3.40
 -11  12   2   37.40    4.50
 -10 -12   2   21.70    2.80
  10  12  -2   21.60    2.40
 -10  12   2   18.80    3.10
  -9 -12   2   49.60    3.70
  -9  12   2   53.79    4.40
   9  12  -2   42.30    3.20
  -8 -12   2    7.20    1.60
   8 -12  -2    6.50    1.90
   8  12  -2    6.10    1.30
  -8  12   2    6.60    2.00
  -7 -12   2  452.65   20.50
   7 -12  -2  441.56   21.10
  -7  12   2  476.35   21.30
   7  12  -2  461.85   18.90
  -6 -12   2   69.89    3.80
   6 -12  -2   69.09    4.40
  -6  12   2   61.09    4.20
   6  12  -2   65.49    3.50
   6  12  -2   68.49    3.50
  -6  12   2   69.89    4.30
  -5 -12   2   63.99    4.10
  -5 -12   2   56.19    4.40
   5 -12  -2   65.89    4.90
   5 -12  -2   72.39    4.20
  -5 -12   2   69.39    3.60
   5  12  -2   72.79    3.30
  -5  12   2   65.99    4.00
  -5  12   2   73.89    4.20
   5  12  -2   63.79    3.30
   4 -12  -2  220.38   10.50
   4 -12  -2  241.38   12.90
  -4 -12   2  211.88   12.10
  -4 -12   2  222.08   10.00
   4 -12  -2  226.48   12.60
   4  12  -2  220.68   11.90
  -4  12   2  210.18   10.50
   4  12  -2  238.18    9.30
  -4  12   2  218.58   10.50
  -3 -12   2  335.07   14.00
   3 -12  -2  335.37   14.50
  -3 -12   2  320.87   16.90
   3 -12  -2  283.37   26.80
   3 -12  -2  332.57   17.30
   3  12  -2  319.17   16.70
   2 -12  -2 1740.43   82.59
  -2 -12   2 1589.24   68.69
   2 -12  -2 1649.44   69.09
   2 -12  -2 1512.95  129.99
  -2 -12   2 1575.34   82.29
   1 -12  -2  153.68   13.50
   1  12  -2  178.88    8.80
  -1  12   2  151.58    7.30
   0 -12   2 1777.62  102.99
   0 -12  -2 1908.41  156.18
   0 -12  -2 1952.00   85.79
   0 -12   2 2009.20   99.09
   0 -12   2 2097.89  157.18
   0 -12  -2 1987.00   99.09
   0  12  -2 1928.81   99.09
   0  12  -2 1856.41  102.99
   0  12   2 2011.10   85.79
  -1 -12  -2 1093.49   46.60
   1 -12   2 1050.29   55.89
   1 -12   2 1069.49   53.59
   1 -12   2 1011.10   84.39
  -1  12  -2 1012.40   44.90
   1  12   2 1050.79   46.60
  -2 -12  -2  327.07   14.30
   2 -12   2  279.27   25.50
   2 -12   2  309.77   17.00
   2 -12   2  307.07   16.30
   2 -12   2  325.27   13.80
  -2  12  -2  306.87   13.70
  -2  12  -2  311.17   17.10
   3 -12   2  927.91   86.29
   3 -12   2 1067.19   54.79
  -3 -12  -2 1069.39   47.60
   3 -12   2 1108.89   56.99
   3 -12   2 1115.79   46.00
  -3 -12  -2 1087.29   45.40
   3  12   2 1059.59   41.80
  -3  12  -2 1085.29   46.00
   4 -12   2   87.79    5.50
  -4 -12  -2   82.29    8.00
   4 -12   2   92.29    4.80
   4 -12   2   90.19    5.80
   4 -12   2   82.99    4.60
  -4 -12  -2   91.89    5.10
  -4 -12  -2   94.19    4.30
   4  12   2   97.69    3.90
  -4  12  -2   88.39    4.80
   4  12   2   90.19    3.70
   4  12   2   89.59    4.80
   4  12   2   94.59    5.00
  -5 -12  -2  107.39   10.50
   5 -12   2  117.79    6.20
  -5 -12  -2  122.99    5.60
   5 -12   2  113.69    6.00
   5  12   2  119.19    4.90
   5  12   2  117.49    5.10
  -5  12  -2  124.99    6.30
  -6 -12  -2   19.70    1.70
  -6 -12  -2   21.90    3.70
   6 -12   2   22.00    2.60
   6  12   2   15.90    1.50
  -6  12  -2   21.80    2.50
   6  12   2   18.00    1.20
  -7 -12  -2   21.00    2.00
   7  12   2   18.80    1.70
   7  12   2   18.20    1.30
  -7  12  -2   17.20    2.40
  -8 -12  -2   41.00    3.10
  -8  12  -2   50.89    4.10
   8  12   2   38.60    2.70
   8  12   2   38.90    2.30
  -9  12  -2   68.89    5.00
  -9  12  -2   59.49    4.80
   9  12   2   57.19    3.70
  10  12   2   11.40    1.70
 -10  12  -2   10.10    2.70
 -11 -13   2    4.00    1.80
  11  13  -2    3.30    1.60
 -11  13   2    3.30    2.30
 -10 -13   2   94.39    5.90
  10  13  -2  101.49    5.40
 -10  13   2  107.09    7.20
  -9 -13   2  138.29    7.50
   9  13  -2  142.99    6.80
  -9  13   2  142.69    8.30
   8 -13  -2   41.40    4.00
  -8 -13   2   41.90    3.10
   8  13  -2   42.90    2.90
  -8  13   2   44.40    3.90
   7 -13  -2   74.39    4.80
  -7 -13   2   71.99    4.20
  -7  13   2   74.09    4.90
   7  13  -2   67.79    3.80
   6 -13  -2  308.97   14.90
  -6 -13   2  321.27   14.40
  -6  13   2  307.37   15.00
  -6  13   2  331.07   15.10
   6  13  -2  319.77   13.30
   6  13  -2  317.37   13.20
  -5 -13   2  664.43   31.90
   5 -13  -2  686.23   37.10
  -5 -13   2  719.33   30.50
   5 -13  -2  706.53   31.00
   5  13  -2  702.43   28.10
  -5  13   2  694.23   31.00
  -5  13   2  709.43   31.00
   5  13  -2  722.83   28.20
  -4 -13   2   80.29    4.00
  -4 -13   2   82.09    4.90
   4 -13  -2   86.69    5.40
   4 -13  -2   66.89    7.90
   4 -13  -2   90.59    5.40
   4 -13  -2   80.59    4.50
  -4  13   2   81.79    4.40
  -4  13   2   81.19    4.40
   4  13  -2   80.69    3.60
   4  13  -2   77.79    4.70
   3 -13  -2  245.58   12.00
   3 -13  -2  220.58   22.30
  -3 -13   2  281.17   11.60
   3 -13  -2  251.47   14.40
  -3 -13   2  269.67   14.00
   3  13  -2  303.37   10.80
   3  13  -2  268.57   13.80
  -2 -13   2  303.17   16.00
   2 -13  -2  285.67   25.50
   2 -13  -2  327.57   13.70
   2 -13  -2  328.27   16.40
  -2 -13   2  315.17   13.30
   2  13  -2  283.07   15.90
   1 -13  -2 1022.00   52.79
  -1 -13   2 1023.70   43.90
   1 -13  -2  964.40   82.99
  -1 -13   2 1029.10   52.59
   1 -13  -2 1048.80   44.20
  -1  13   2 1083.29   45.40
   1  13  -2 1035.10   54.49
   0 -13  -2   34.00    3.00
   0 -13   2   33.00    2.10
   0 -13   2   32.10    2.30
   0 -13  -2   36.10    2.00
   0 -13   2   35.30    3.10
   0 -13  -2   35.80    2.10
   0  13   2   37.10    2.00
   0  13  -2   30.40    2.10
   0  13  -2   29.90    2.20
  -1 -13  -2 1776.32   77.69
   1 -13   2 1716.43  141.29
   1 -13   2 1778.02   89.69
  -1  13  -2 1760.02   75.09
   2 -13   2  506.95   47.70
  -2 -13  -2  584.84   26.50
   2 -13   2  594.14   25.50
   2 -13   2  548.25   30.30
   2 -13   2  674.13   31.90
  -2  13  -2  583.14   25.50
   2  13   2  615.54   26.50
   3 -13   2  209.58   12.50
   3 -13   2  199.28   19.70
  -3 -13  -2  241.98   10.00
  -3 -13  -2  235.78   11.20
   3 -13   2  232.88   10.70
   3 -13   2  225.38   13.20
  -3  13  -2  248.08   19.70
  -3  13  -2  261.67   13.50
  -3  13  -2  236.78   10.70
   4 -13   2  164.38    9.00
  -4 -13  -2  161.98    8.10
   4 -13   2  153.88    7.60
  -4 -13  -2  168.08    7.20
  -4 -13  -2  141.99   13.40
   4 -13   2  163.48    7.80
   4  13   2  158.28    6.40
   4  13   2  159.58    6.50
  -4  13  -2  158.18    7.80
   4  13   2  157.48    8.20
   4  13   2  160.88    8.30
   5 -13   2    4.00    1.30
  -5 -13  -2    4.50    1.60
  -5 -13  -2    4.00    0.80
   5  13   2    4.60    0.50
  -5  13  -2    5.00    1.20
   5  13   2    4.40    0.70
   6 -13   2    7.30    1.60
  -6 -13  -2    7.80    1.20
  -6 -13  -2    8.70    2.40
  -6  13  -2    9.00    1.80
   6  13   2    8.50    1.00
   6  13   2    8.50    0.80
  -7 -13  -2   47.10    3.00
   7  13   2   45.20    2.30
  -7  13  -2   44.80    3.80
   7  13   2   44.00    2.60
  -8 -13  -2   37.10    2.90
   8  13   2   32.10    2.40
  -8  13  -2   43.00    4.20
   8  13   2   35.80    2.10
   9  13   2   80.49    4.40
  -9  13  -2   90.09    6.20
  -9  13  -2   85.19    6.00
  10  13   2    7.90    1.60
 -10  13  -2   10.40    2.80
 -10  13  -2    9.40    2.80
 -11 -14   2   17.20    2.60
  11  14  -2   18.60    2.40
 -11  14   2   19.40    3.70
 -10 -14   2    0.30    1.40
  10  14  -2    0.70    1.20
 -10  14   2    3.40    2.20
  -9 -14   2   76.29    4.70
  -9  14   2   77.89    5.50
   9  14  -2   72.29    4.20
   8 -14  -2   48.00    4.00
  -8 -14   2   49.50    3.40
  -8  14   2   48.40    4.20
   8  14  -2   47.40    3.00
  -7 -14   2  264.07   12.40
   7 -14  -2  268.77   13.20
   7  14  -2  268.77   11.40
  -7  14   2  273.17   13.30
   6 -14  -2   47.30    3.40
  -6 -14   2   46.10    2.80
   6  14  -2   48.20    2.60
  -6  14   2   38.60    3.30
   6  14  -2   45.60    2.60
  -6  14   2   44.30    3.40
   5 -14  -2   44.60    3.90
  -5 -14   2   49.40    2.80
   5 -14  -2   47.70    3.30
  -5 -14   2   46.20    3.30
   5  14  -2   45.40    2.60
   5  14  -2   52.39    2.60
  -5  14   2   48.10    3.40
  -5  14   2   51.79    3.40
   4 -14  -2  297.77   15.70
   4 -14  -2  284.57   13.10
   4 -14  -2  254.27   24.30
  -4 -14   2  280.67   15.20
  -4 -14   2  291.77   12.60
   4  14  -2  288.07   11.60
  -4  14   2  283.57   13.10
  -4  14   2  284.77   13.10
   4  14  -2  285.27   14.90
   4  14  -2  288.07   11.70
  -3 -14   2  197.08    8.80
   3 -14  -2  199.38    9.30
  -3 -14   2  190.38   10.70
   3 -14  -2  194.68   11.30
   3 -14  -2  216.88   11.20
   3 -14  -2  191.08   17.30
   3  14  -2  200.28   10.50
   3  14  -2  206.18    8.20
   2 -14  -2 1518.85   64.19
   2 -14  -2 1553.74   76.69
  -2 -14   2 1514.65   63.79
  -2 -14   2 1452.65   76.29
   2 -14  -2 1392.06  120.59
   2  14  -2 1544.35   76.19
   1 -14  -2  591.24   30.30
  -1 -14   2  602.54   25.10
   1 -14  -2  597.94   25.40
  -1 -14   2  624.14   30.10
   1 -14  -2  519.05   47.50
   1  14  -2  581.04   31.10
   0 -14  -2  515.95   42.20
   0 -14  -2  531.75   26.90
   0 -14   2  532.75   22.60
   0 -14   2  545.95   42.30
   0 -14   2  526.65   27.00
   0 -14   2  482.55   28.10
   0 -14  -2  529.95   23.40
   0  14  -2  494.35   28.00
   0  14  -2  521.05   27.00
   0  14   2  558.74   23.50
   1 -14   2 2095.09  103.19
   1 -14   2 2009.70  162.68
  -1 -14  -2 2173.38   89.49
  -1  14  -2 1973.70  107.29
  -1  14  -2 1877.81   86.39
   2 -14   2   30.00    2.20
  -2 -14  -2   27.00    2.10
   2 -14   2   29.70    1.90
   2 -14   2   29.90    3.40
   2 -14   2   40.60    2.80
  -2  14  -2   29.30    1.90
  -2  14  -2   28.50    2.30
   2  14   2   25.90    2.10
  -3 -14  -2  810.62   36.00
   3 -14   2  838.02   34.70
   3 -14   2  817.12   43.00
  -3 -14  -2  824.32   34.00
   3 -14   2  770.42   41.20
   3 -14   2  711.33   64.99
  -3  14  -2  810.02   34.70
  -4 -14  -2  555.34   24.90
   4 -14   2  574.14   24.10
  -4 -14  -2  480.45   43.90
  -4 -14  -2  557.04   23.30
   4 -14   2  532.45   24.30
   4 -14   2  551.14   28.40
   4  14   2  560.94   21.30
   4  14   2  517.55   21.40
  -4  14  -2  543.45   24.00
   5 -14   2   13.20    1.80
  -5 -14  -2   14.40    2.40
  -5 -14  -2   14.70    1.30
   5  14   2   15.40    1.10
   5  14   2   13.60    0.90
  -5  14  -2   16.40    2.10
   6 -14   2   81.39    4.90
  -6 -14  -2   78.59    4.20
  -6 -14  -2   72.99    7.90
   6  14   2   80.09    3.70
  -6  14  -2   83.79    5.00
   6  14   2   85.79    3.50
  -7 -14  -2   56.39    3.50
   7  14   2   59.19    2.80
   7  14   2   55.09    3.00
  -7  14  -2   64.59    4.50
  -8  14  -2   70.49    5.10
   8  14   2   58.99    3.40
   8  14   2   66.89    3.10
   9  14   2   29.30    2.40
   9  14   2   24.90    1.80
  -9  14  -2   27.30    3.70
  -9  14  -2   22.30    3.50
  10  14   2   33.60    2.70
 -10  14  -2   35.70    4.50
 -10  14  -2   40.60    4.60
 -11 -15   2   82.19    5.40
  11  15  -2   76.19    4.70
 -11  15   2   81.09    6.50
 -10 -15   2   48.40    3.80
  10  15  -2   51.99    3.50
 -10  15   2   48.30    5.10
   9 -15  -2   55.39    4.80
  -9 -15   2   63.69    4.10
   9  15  -2   56.89    3.60
  -9  15   2   60.39    4.80
  -8 -15   2  138.49    7.00
   8 -15  -2  141.29    7.90
  -8  15   2  138.19    8.00
   8  15  -2  131.79    6.40
   7 -15  -2  123.79    7.10
  -7 -15   2  128.69    6.40
   7  15  -2  124.39    6.00
   7  15  -2  123.19    5.80
  -7  15   2  131.49    7.30
  -7  15   2  128.59    7.20
   6 -15  -2   33.20    2.90
  -6 -15   2   35.30    2.40
  -6  15   2   33.60    2.90
   6  15  -2   35.40    2.10
   6  15  -2   32.30    2.10
  -6  15   2   35.50    3.00
   5 -15  -2   78.79    4.50
  -5 -15   2   74.89    3.70
  -5 -15   2   67.09    4.30
   5 -15  -2   73.49    5.20
   5  15  -2   69.49    3.50
  -5  15   2   73.29    4.30
   5  15  -2   70.49    3.40
  -5  15   2   71.29    4.30
   4 -15  -2  263.67   14.60
  -4 -15   2  275.87   11.60
   4 -15  -2  276.67   12.30
  -4 -15   2  257.27   14.10
   4 -15  -2  236.78   22.60
  -4  15   2  256.27   12.20
  -4  15   2  257.97   12.20
   4  15  -2  277.77   10.70
   4  15  -2  251.57   13.80
   4  15  -2  267.27   10.90
  -3 -15   2 2653.73  142.39
  -3 -15   2 2857.31  119.29
   3 -15  -2 2577.14  225.08
   3 -15  -2 3026.50  142.99
   3 -15  -2 2867.81  148.19
   3  15  -2 2883.11  109.89
   3  15  -2 2720.63  142.19
  -2 -15   2  418.06   17.80
   2 -15  -2  387.36   34.00
  -2 -15   2  405.16   21.40
   2 -15  -2  433.66   21.80
   2 -15  -2  424.86   18.20
   2  15  -2  411.06   21.30
  -1 -15   2  748.23   31.40
   1 -15  -2  754.32   31.70
   1 -15  -2  742.43   37.80
  -1 -15   2  746.23   37.60
   1 -15  -2  683.23   59.29
   1  15  -2  727.03   38.90
   0 -15   2  305.27   24.20
   0 -15  -2  295.67   24.10
   0 -15   2  302.47   13.00
   0 -15   2  285.07   15.50
   0 -15  -2  306.47   13.00
   0 -15  -2  295.67   13.50
   0 -15  -2  307.87   15.50
   0  15  -2  292.07   15.50
   0  15   2  300.57   13.50
   0  15  -2  278.47   16.10
  -1 -15  -2 1517.35   78.49
  -1 -15  -2 1507.35   68.29
   1 -15   2 1506.95   78.79
   1 -15   2 1787.32   82.29
   1 -15   2 1409.76  124.09
   2 -15   2  556.14   51.39
   2 -15   2  625.14   32.70
  -2 -15  -2  621.44   28.50
   2 -15   2  642.04   27.50
   2 -15   2  736.93   34.50
  -2  15  -2  627.04   27.50
  -2  15  -2  604.44   34.10
   2  15   2  648.34   28.60
   3 -15   2  707.73   30.10
  -3 -15  -2  687.73   31.20
   3 -15   2  639.64   35.70
  -3  15  -2  691.53   30.10
  -3  15  -2  716.13   37.40
  -4 -15  -2   81.69    4.80
   4 -15   2   80.29    4.60
   4 -15   2   86.19    5.20
  -4 -15  -2   81.19    3.80
   4 -15   2   85.19    4.30
  -4  15  -2   80.79    4.60
  -5 -15  -2  350.26   31.50
  -5 -15  -2  397.26   16.70
   5 -15   2  405.36   17.60
   5  15   2  372.96   15.30
  -5  15  -2  379.06   17.50
   5  15   2  387.16   15.20
  -6 -15  -2    9.30    1.20
   6 -15   2   11.10    2.00
  -6 -15  -2    9.80    2.50
  -6  15  -2   10.10    1.90
   6  15   2   12.00    1.10
   6  15   2   10.40    0.80
   7 -15   2   86.09    5.40
   7  15   2   83.49    4.10
  -7  15  -2   84.19    5.50
   7  15   2   90.49    3.90
   8  15   2   55.19    3.10
  -8  15  -2   56.09    4.50
   8  15   2   58.09    2.80
  -9  15  -2   74.19    6.00
   9  15   2   80.89    4.30
   9  15   2   84.09    3.90
  -9  15  -2   92.59    6.30
 -10  15  -2   65.99    5.30
  10  15   2   49.90    3.40
 -10  15  -2   69.39    5.40
 -11  16   2    5.90    2.60
  11  16  -2    9.00    1.70
 -10 -16   2  112.59    6.30
 -10  16   2  113.19    7.50
  10  16  -2  108.49    5.70
   9 -16  -2   38.20    4.20
  -9 -16   2   36.80    3.10
   9  16  -2   38.90    2.80
  -9  16   2   43.40    4.40
  -8 -16   2    5.70    1.40
   8 -16  -2    6.00    1.80
  -8  16   2    9.40    2.30
   8  16  -2    7.90    1.30
   7 -16  -2  530.65   24.20
  -7 -16   2  525.65   23.30
  -7  16   2  533.95   24.20
  -7  16   2  537.95   24.20
   7  16  -2  513.15   21.50
   7  16  -2  518.45   21.40
   6 -16  -2  353.76   16.70
  -6 -16   2  355.06   15.90
  -6  16   2  367.56   16.80
   6  16  -2  353.06   14.70
  -6  16   2  354.76   16.70
   6  16  -2  351.06   14.60
  -5 -16   2   31.20    2.60
  -5 -16   2   36.50    2.10
   5 -16  -2   28.70    2.60
   5 -16  -2   32.30    3.20
   5  16  -2   31.60    2.00
  -5  16   2   31.10    2.60
  -5  16   2   34.60    2.70
   5  16  -2   35.50    1.90
  -4 -16   2  592.74   25.30
   4 -16  -2  515.15   48.40
  -4 -16   2  565.44   30.50
   4 -16  -2  609.54   26.10
   4 -16  -2  601.44   31.10
   4  16  -2  579.64   30.20
  -4  16   2  592.44   26.00
   4  16  -2  619.04   23.40
   4  16  -2  617.74   23.60
  -4  16   2  566.94   25.90
   3 -16  -2  881.71   45.40
  -3 -16   2  895.81   37.40
  -3 -16   2  885.71   44.90
   3 -16  -2  904.71   46.90
   3 -16  -2  797.22   71.19
   3  16  -2  921.41   34.50
  -3  16   2  809.92   37.90
   3  16  -2  882.41   44.60
  -2 -16   2  599.74   30.60
  -2 -16   2  612.64   25.40
   2 -16  -2  593.34   30.90
   2 -16  -2  620.94   25.90
   2 -16  -2  537.45   48.40
   2  16  -2  593.04   30.40
  -1 -16   2  154.48    7.60
   1 -16  -2  138.49    7.80
  -1 -16   2  145.09    6.30
   1 -16  -2  136.79    6.50
   1 -16  -2  124.89   11.90
   1 -16  -2  140.99    6.50
   0 -16  -2  154.28   13.00
   0 -16   2  157.68    7.10
   0 -16  -2  162.98    8.50
   0 -16   2  167.58   13.20
   0 -16  -2  159.28    7.10
   0 -16   2  157.58    8.50
   0 -16  -2  158.38    7.40
   0  16  -2  150.88    8.80
   0  16   2  155.28    6.50
   0  16  -2  160.58    8.60
   1 -16   2  669.63   34.20
  -1 -16  -2  680.13   29.80
   1 -16   2  773.92   36.10
   1 -16   2  638.04   53.79
  -1  16  -2  648.64   35.60
   1  16   2  580.84   29.70
  -2 -16  -2  114.29    5.80
   2 -16   2  108.99    6.50
   2 -16   2  116.79    5.60
   2  16   2  116.69    5.90
  -2  16  -2  110.59    5.50
  -3 -16  -2   42.90    2.80
   3 -16   2   42.30    2.60
   3 -16   2   38.40    2.90
  -3  16  -2   38.80    2.60
   4 -16   2  138.39    7.10
  -4 -16  -2  143.99    6.30
  -4 -16  -2  146.29    7.50
   4 -16   2  137.69    8.20
  -4  16  -2  146.19    7.20
   5 -16   2   25.90    2.50
  -5 -16  -2   24.80    1.50
  -5 -16  -2   21.80    3.10
  -5  16  -2   28.80    2.70
   5  16   2   23.30    1.10
   5  16   2   24.40    1.20
  -6 -16  -2   44.10    5.20
   6 -16   2   51.49    3.60
   6  16   2   46.70    2.10
  -6  16  -2   47.70    3.60
   6  16   2   46.40    2.30
   7 -16   2   34.00    3.40
   7  16   2   29.20    1.60
   7  16   2   27.60    1.80
  -7  16  -2   33.00    3.50
  -8  16  -2   58.79    4.80
   8  16   2   57.09    3.10
   8  16   2   61.29    2.90
   9  16   2   27.80    2.20
  -9  16  -2   29.70    3.90
  -9  16  -2   33.70    3.90
   9  16   2   30.30    1.90
  10  16   2   56.59    2.90
  10  16   2   52.59    3.30
 -10  16  -2   65.39    6.00
 -10  16  -2   61.39    5.90
  11  17  -2    2.90    1.40
 -11  17   2    1.70    2.30
 -10 -17   2   26.10    2.80
  10  17  -2   21.00    2.20
 -10  17   2   21.30    3.50
   9 -17  -2   18.70    3.00
  -9 -17   2   22.90    2.50
   9  17  -2   24.10    2.20
  -9  17   2   31.80    3.80
   8 -17  -2   44.50    4.30
  -8 -17   2   46.50    3.10
  -8  17   2   38.20    4.20
   8  17  -2   40.90    2.70
  -7 -17   2  165.38    7.90
   7 -17  -2  164.58    8.70
   7  17  -2  153.18    7.10
   7  17  -2  161.18    7.30
  -7  17   2  172.48    8.90
  -7  17   2  162.28    8.80
   6 -17  -2  141.09    7.40
  -6 -17   2  132.09    6.50
  -6  17   2  141.19    7.40
   6  17  -2  128.79    5.90
   6  17  -2  138.59    6.10
  -6  17   2  133.39    7.30
   5 -17  -2    5.00    1.60
   5 -17  -2    6.00    1.50
  -5 -17   2    5.30    0.90
   5  17  -2    6.00    0.90
  -5  17   2    7.20    1.40
   5  17  -2    6.70    0.80
  -5  17   2    5.90    1.40
   4 -17  -2   58.19    3.70
  -4 -17   2   58.69    3.00
  -4 -17   2   55.49    3.80
   4 -17  -2   54.39    6.90
   4 -17  -2   64.19    4.50
   4  17  -2   66.59    3.00
   4  17  -2   59.79    2.70
  -4  17   2   60.49    3.60
   3 -17  -2   21.50    2.10
   3 -17  -2   11.50    1.60
  -3  17   2   14.40    1.60
   2 -17  -2  270.47   24.90
  -2 -17   2  301.77   12.90
   2 -17  -2  297.47   13.40
  -2 -17   2  294.57   15.60
   2 -17  -2  315.67   16.10
   2  17  -2  311.17   12.00
   2  17  -2  297.27   15.50
   1 -17  -2 1465.75   61.19
  -1 -17   2 1452.75   60.99
  -1 -17   2 1428.56   72.89
   1 -17  -2 1482.85   73.19
   1 -17  -2 1443.86   62.99
   1 -17  -2 1333.37  115.09
   1  17  -2 1400.86   72.89
   0 -17  -2  441.76   22.80
   0 -17  -2  454.55   19.10
   0 -17   2  459.95   19.10
   0 -17  -2  426.16   35.60
   0 -17  -2  443.06   19.80
   0 -17   2  457.85   35.70
   0 -17   2  445.26   22.80
   0  17  -2  399.66   23.60
   0  17  -2  438.76   22.90
   0  17   2  439.26   17.60
   1 -17   2  391.86   20.60
  -1 -17  -2  424.76   18.00
   1 -17   2  387.46   32.30
  -1  17  -2  374.26   21.40
   2 -17   2  284.47   15.90
   2 -17   2  262.07   24.90
   2 -17   2  291.27   13.50
   2 -17   2  341.97   17.00
  -2 -17  -2  300.87   14.00
   2  17   2  324.87   14.20
  -2  17  -2  303.07   13.50
  -3 -17  -2 1576.64   71.39
   3 -17   2 1592.84   68.99
   3 -17   2 1626.24   82.19
  -3  17  -2 1618.64   68.99
  -4 -17  -2  142.09    7.60
   4 -17   2  134.29    8.20
   4 -17   2  140.19    7.10
  -4  17  -2  152.68    7.30
   5 -17   2  247.68   11.30
  -5 -17  -2  204.18   19.40
   5 -17   2  230.18   13.10
   5  17   2  233.78    9.20
  -5  17  -2  249.88   11.30
   6 -17   2   26.60    2.80
  -6 -17  -2   23.10    3.60
   6  17   2   25.30    1.30
  -6  17  -2   31.80    3.20
   6  17   2   25.00    1.40
   7 -17   2   99.79    6.10
  -7  17  -2  102.69    6.30
   7  17   2   93.09    4.40
   7  17   2  102.69    4.20
   8  17   2   29.20    1.70
  -8  17  -2   34.00    3.80
   8  17   2   27.80    1.90
  -9  17  -2    5.00    2.30
   9  17   2    4.80    0.80
   9  17   2    5.30    1.10
  -9  17  -2    1.60    2.10
 -10  17  -2   90.39    6.70
 -10  17  -2   71.89    6.30
  10  17   2   82.09    3.80
  10  17   2   81.39    4.10
 -10  18   2   15.80    3.30
  10  18  -2   17.00    2.00
  -9 -18   2   41.10    3.20
   9 -18  -2   46.00    4.50
  -9  18   2   55.19    4.70
   9  18  -2   42.40    2.90
   8 -18  -2   -1.00    1.60
  -8 -18   2   -0.10    0.90
   8  18  -2    2.80    1.00
  -8  18   2   -0.10    1.50
  -7 -18   2  126.19    6.20
   7 -18  -2  128.19    7.30
  -7  18   2  124.29    7.30
  -7  18   2  129.49    7.30
   7  18  -2  124.79    5.80
   7  18  -2  119.89    5.60
   6 -18  -2  178.08    9.10
  -6 -18   2  165.68    8.10
   6  18  -2  176.28    7.40
   6  18  -2  178.58    7.60
  -6  18   2  168.08    9.00
  -6  18   2  176.08    9.10
   5 -18  -2    3.00    1.40
  -5 -18   2    2.30    0.70
   5 -18  -2    2.70    1.10
  -5  18   2    1.40    1.10
  -5  18   2    3.30    1.30
   5  18  -2    2.00    0.60
   5  18  -2    2.10    0.60
  -4 -18   2   45.40    3.20
  -4 -18   2   45.90    2.40
   4 -18  -2   50.89    3.80
   4 -18  -2   53.49    3.30
   4  18  -2   47.80    2.50
   4  18  -2   48.20    2.30
  -4  18   2   42.30    3.00
  -3 -18   2  386.66   16.80
   3 -18  -2  397.06   17.40
   3 -18  -2  410.86   20.90
   3 -18  -2  348.97   32.40
  -3 -18   2  381.66   20.30
  -3  18   2  400.46   17.40
   3  18  -2  386.26   15.70
   3  18  -2  401.36   15.50
   3  18  -2  377.96   20.00
  -2 -18   2   52.69    2.90
   2 -18  -2   41.20    4.80
   2 -18  -2   41.50    2.70
   2 -18  -2   41.60    3.20
  -2 -18   2   45.70    2.20
   2  18  -2   45.80    2.10
   2  18  -2   48.90    2.70
  -1 -18   2  969.00   47.10
   1 -18  -2  935.81   47.30
   1 -18  -2  914.01   39.60
  -1 -18   2  918.91   39.30
   1 -18  -2  932.01   40.60
   1 -18  -2  834.82   74.19
  -1  18   2  909.01   36.50
   1  18  -2  934.31   47.00
   0 -18  -2 1141.99   95.49
   0 -18  -2 1192.98   50.89
   0 -18  -2 1180.38   60.79
   0 -18   2 1224.08   60.79
   0 -18   2 1209.18   50.89
   0 -18  -2 1190.08   52.69
   0 -18   2 1204.68   95.69
   0  18   2 1177.98   46.90
   0  18  -2 1141.09   63.09
   0  18   2 1233.18   46.80
   0  18  -2 1189.58   60.89
   1 -18   2  277.77   14.70
  -1 -18  -2  286.67   14.30
   1 -18   2  311.57   15.70
  -1 -18  -2  274.87   12.90
   1 -18   2  267.07   23.00
  -1  18  -2  256.27   15.30
  -2 -18  -2  316.17   15.00
   2 -18   2  368.96   18.20
   2 -18   2  312.97   14.40
   2 -18   2  305.07   17.00
  -2  18  -2  311.97   14.40
  -2  18  -2  316.07   17.80
   3 -18   2  342.07   15.30
   3 -18   2  329.67   18.00
  -3 -18  -2  340.87   15.90
  -3  18  -2  336.97   15.30
   4 -18   2  210.18   11.70
   4 -18   2  206.88   10.00
  -4  18  -2  212.28   10.10
  -5 -18  -2  156.88   14.90
   5 -18   2  185.08    8.90
   5 -18   2  181.48   10.20
  -5  18  -2  185.08    8.90
  -6 -18  -2  103.09   10.40
   6 -18   2  113.09    6.50
   6  18   2  117.79    4.60
  -6  18  -2  118.39    6.60
   6  18   2  113.19    4.70
   7 -18   2  386.16   19.10
  -7  18  -2  413.06   19.40
   7  18   2  416.76   16.20
   7  18   2  407.46   16.40
   8  18   2    1.60    0.70
   8  18   2    0.80    0.50
  -8  18  -2    2.40    1.80
  -9  18  -2   14.90    3.10
   9  18   2   13.00    1.30
   9  18   2   13.70    1.10
  -9  18  -2   12.40    2.90
  10  18   2    8.50    1.20
 -10  18  -2    7.80    2.60
  10  18   2    7.30    1.00
 -10  18  -2    6.90    2.60
 -10  19   2   12.60    3.00
  10  19  -2    8.20    1.50
   9 -19  -2    2.00    1.90
  -9 -19   2    1.20    1.10
  -9  19   2    1.10    1.90
   9  19  -2    0.20    0.90
  -8 -19   2   18.30    1.90
   8 -19  -2   17.30    2.70
   8  19  -2   21.50    1.80
  -8  19   2   13.30    2.60
  -7 -19   2   77.99    4.10
   7 -19  -2   83.09    5.20
   7  19  -2   69.59    3.80
  -7  19   2   75.79    5.20
   7  19  -2   76.19    3.70
  -7  19   2   77.39    5.30
  -6 -19   2   16.70    1.60
   6 -19  -2   20.00    2.50
   6  19  -2   19.70    1.60
  -6  19   2   25.60    2.90
  -6  19   2   20.90    2.70
   6  19  -2   19.80    1.40
   5 -19  -2    4.40    1.60
   5 -19  -2    2.40    1.20
   5  19  -2    6.00    0.90
  -5  19   2    4.50    1.40
  -5  19   2    5.50    1.50
   4 -19  -2  159.18    8.00
  -4 -19   2  156.88    7.20
   4 -19  -2  160.18    9.60
  -4 -19   2  151.98    9.00
   4  19  -2  172.98    6.90
   4  19  -2  167.08    6.70
  -4  19   2  156.48    8.00
   3 -19  -2  103.89    6.40
   3 -19  -2   98.29    9.70
  -3 -19   2   98.89    5.80
   3 -19  -2  104.69    5.30
  -3 -19   2  102.69    4.70
   3  19  -2  106.09    4.50
   3  19  -2   97.89    5.50
  -3  19   2   97.49    5.20
   3  19  -2  107.99    4.30
  -2 -19   2  682.53   35.30
   2 -19  -2  693.23   29.90
   2 -19  -2  708.63   35.80
   2 -19  -2  660.73   55.99
  -2 -19   2  689.93   29.40
   2  19  -2  682.53   35.20
   2  19  -2  686.63   27.20
   1 -19  -2  374.66   20.00
   1 -19  -2  383.16   16.80
   1 -19  -2  347.37   31.20
  -1 -19   2  389.56   19.80
  -1 -19   2  390.66   16.50
   1 -19  -2  375.96   17.00
   1  19  -2  366.96   19.70
  -1  19   2  394.36   15.50
   1  19  -2  403.26   15.30
   0 -19   2  253.97   11.40
   0 -19   2  272.87   21.20
   0 -19  -2  255.07   11.30
   0 -19  -2  244.28   21.00
   0 -19  -2  258.67   11.80
   0 -19   2  260.37   13.60
   0  19   2  272.47   10.30
   0  19  -2  263.17   11.40
   0  19  -2  248.98   14.00
   0  19   2  243.28   10.40
  -1 -19  -2   83.19    4.10
  -1 -19  -2   82.39    4.10
  -1 -19  -2   83.49    3.50
   1 -19   2   67.59    6.90
   1 -19   2   75.79    5.00
   1 -19   2   76.19    4.50
  -1  19  -2   62.49    4.60
   2 -19   2   19.10    2.70
   2 -19   2   17.40    1.60
   2 -19   2   20.30    1.80
  -2 -19  -2   28.30    2.00
  -2  19  -2   16.00    1.80
  -2  19  -2   19.70    1.60
   3 -19   2   17.90    1.90
   3 -19   2   18.90    2.00
  -3 -19  -2   27.50    2.20
  -3  19  -2   25.70    2.00
   4 -19   2   18.00    2.20
   4 -19   2   15.30    2.00
  -4  19  -2   16.60    2.00
   5 -19   2   57.19    3.80
  -5 -19  -2   52.89    5.40
  -5  19  -2   58.99    3.90
  -6 -19  -2   47.40    5.50
   6 -19   2   51.09    3.90
  -6  19  -2   62.79    4.20
   7 -19   2    9.00    2.10
   7  19   2    6.80    0.60
  -7  19  -2    6.50    1.90
   7  19   2    7.20    0.70
  -8  19  -2   36.00    4.10
   8  19   2   29.50    1.80
   8  19   2   31.90    1.60
  -9  19  -2  143.59    8.60
  -9  19  -2  142.89    8.60
   9  19   2  134.89    6.00
   9  19   2  138.49    5.80
  10  20  -2    9.00    1.50
 -10  20   2   12.60    2.90
   9 -20  -2   21.60    3.20
  -9  20   2   19.90    3.20
   9  20  -2   22.30    2.00
  -8 -20   2   60.79    3.60
   8 -20  -2   59.59    4.80
   8  20  -2   60.39    3.20
  -8  20   2   60.59    4.90
   8  20  -2   56.99    3.30
   7 -20  -2   31.40    3.40
  -7 -20   2   33.40    2.40
  -7  20   2   33.70    3.50
   7  20  -2   33.70    2.20
  -7  20   2   33.90    3.60
   7  20  -2   33.60    2.10
   6 -20  -2    8.90    1.80
  -6  20   2    6.20    1.70
  -6  20   2    7.10    1.70
   6  20  -2    6.10    1.00
  -5 -20   2  731.63   32.30
   5 -20  -2  743.73   33.30
   5 -20  -2  750.82   39.80
  -5  20   2  761.42   33.40
   5  20  -2  728.73   29.80
  -5  20   2  778.52   33.40
   5  20  -2  766.62   30.10
  -4 -20   2 1281.17   55.89
   4 -20  -2 1347.37   67.79
  -4  20   2 1272.17   56.69
   4  20  -2 1283.07   51.59
   4  20  -2 1356.46   51.89
  -3 -20   2  822.52   35.10
   3 -20  -2  841.02   42.80
  -3 -20   2  812.02   42.20
   3 -20  -2  850.61   35.80
   3 -20  -2  747.63   66.89
   3  20  -2  808.12   41.90
   3  20  -2  831.92   32.40
  -3  20   2  801.62   35.70
   3  20  -2  854.91   32.60
   2 -20  -2  334.17   17.90
  -2 -20   2  329.67   17.50
  -2 -20   2  337.97   14.50
   2 -20  -2  305.77   27.90
   2 -20  -2  330.37   15.00
   2  20  -2  363.16   13.60
  -2  20   2  327.07   15.00
   2  20  -2  346.07   17.40
   2  20  -2  338.07   13.40
   1 -20  -2  123.19    5.80
   1 -20  -2  119.39    5.70
   1 -20  -2  114.29   10.40
   1 -20  -2  119.99    6.80
  -1 -20   2  119.59    6.60
  -1 -20   2  124.09    5.50
  -1  20   2  119.09    5.30
   1  20  -2  125.49    5.10
   1  20  -2  118.89    6.60
   0 -20   2   52.99    4.60
   0 -20  -2   47.10    2.80
   0 -20   2   53.19    3.10
   0 -20   2   47.00    2.60
   0 -20  -2   49.00    4.40
   0 -20  -2   47.70    2.60
   0  20  -2   46.90    3.00
   0  20   2   50.29    2.30
   0  20  -2   48.50    2.60
   0  20   2   51.29    2.10
   1 -20   2  353.36   19.00
  -1 -20  -2  347.47   16.60
   1 -20   2  363.36   16.10
  -1 -20  -2  366.36   18.60
   1 -20   2  352.46   29.80
  -1 -20  -2  364.66   15.60
  -1 -20  -2  397.66   29.20
  -1  20  -2  354.16   16.00
  -1  20  -2  356.56   19.80
   2 -20   2    6.50    1.20
   2 -20   2    4.50    0.90
   2 -20   2    7.70    1.80
  -2  20  -2    3.60    0.90
  -2  20  -2    3.80    0.90
   3 -20   2   75.89    4.40
  -3 -20  -2   80.99    4.70
   3 -20   2   80.19    5.00
  -3  20  -2   82.29    4.40
   4 -20   2    4.50    1.30
   4 -20   2    5.90    1.40
  -4  20  -2    4.40    1.30
   5 -20   2  316.87   15.20
  -5  20  -2  333.17   15.40
  -6 -20  -2  117.59   11.60
   6 -20   2  131.29    7.20
  -6  20  -2  144.79    7.50
   7 -20   2    7.00    1.80
  -7 -20  -2    8.40    2.90
  -7  20  -2   10.90    2.40
  -8  20  -2    1.10    1.70
   8  20   2    5.00    0.60
   8  20   2    4.00    0.60
  -9  20  -2   30.70    4.10
  -9  20  -2   35.80    4.40
   9  20   2   32.60    1.70
   9  20   2   33.60    1.80
  10  21  -2   22.70    2.10
 -10  21   2   19.20    3.60
   9 -21  -2   67.69    5.50
   9  21  -2   70.09    3.80
  -9  21   2   87.29    6.10
   8 -21  -2  113.09    7.10
  -8 -21   2  122.89    6.00
  -8  21   2  117.59    7.30
   8  21  -2  120.49    5.60
   8  21  -2  115.59    5.40
  -7 -21   2   51.79    3.00
   7 -21  -2   51.99    4.20
   7  21  -2   52.19    2.70
  -7  21   2   54.09    4.30
  -7  21   2   52.19    4.30
   7  21  -2   48.20    2.80
   6 -21  -2  180.88    9.10
  -6 -21   2  170.98    7.90
   6  21  -2  166.78    7.20
   6  21  -2  165.18    7.40
  -6  21   2  181.88    9.10
  -6  21   2  167.88    9.00
  -5 -21   2   42.80    2.30
   5 -21  -2   45.70    3.20
   5  21  -2   39.90    2.10
   5  21  -2   41.10    2.30
  -5  21   2   41.50    3.20
  -5  21   2   40.70    3.10
  -4 -21   2  443.26   19.00
   4 -21  -2  443.46   23.80
   4  21  -2  433.56   17.60
   4  21  -2  442.26   17.80
  -4  21   2  437.96   19.90
  -3 -21   2  563.44   24.50
  -3 -21   2  555.64   29.50
   3 -21  -2  527.35   47.10
   3 -21  -2  594.04   30.20
   3 -21  -2  566.74   25.20
  -3  21   2  572.74   25.20
   3  21  -2  586.84   22.60
   3  21  -2  592.74   22.80
  -2 -21   2  321.17   17.70
   2 -21  -2  324.87   28.30
  -2 -21   2  342.17   14.70
   2 -21  -2  351.16   15.30
   2 -21  -2  346.77   18.20
   2  21  -2  340.47   13.60
   2  21  -2  330.07   13.70
   2  21  -2  332.47   17.60
  -2  21   2  338.37   15.20
  -2  21   2  366.46   14.10
  -1 -21   2  518.55   21.30
   1 -21  -2  500.65   21.60
   1 -21  -2  487.85   22.00
   1 -21  -2  470.85   40.30
  -1 -21   2  480.55   25.50
   1 -21  -2  490.85   25.80
   1  21  -2  498.05   19.70
  -1  21   2  502.55   19.90
   1  21  -2  488.15   25.50
   0 -21   2  494.05   21.20
   0 -21   2  497.95   25.30
   0 -21  -2  487.75   22.00
   0 -21  -2  492.35   21.20
   0 -21  -2  459.05   39.50
   0 -21   2  519.05   39.70
   0  21   2  503.95   19.30
   0  21  -2  480.35   21.20
   0  21  -2  477.95   26.10
   0  21   2  466.95   19.50
   1 -21   2   36.70    4.10
  -1 -21  -2   45.10    2.30
   1 -21   2   33.40    2.30
  -1 -21  -2   41.80    2.60
   1 -21   2   44.40    2.80
  -1 -21  -2   43.30    2.00
  -1 -21  -2   39.40    3.50
  -1  21  -2   36.10    2.80
  -1  21  -2   44.40    2.50
   2 -21   2  127.69    7.10
   2 -21   2  106.89   10.90
   2 -21   2  128.69    6.10
  -2 -21  -2  129.59    6.40
  -2  21  -2  125.29    6.10
  -2  21  -2  125.69    7.40
   3 -21   2   49.60    3.40
   3 -21   2   46.30    3.00
  -3 -21  -2   46.50    3.20
  -3  21  -2   46.00    3.10
   4 -21   2  250.17   11.90
  -4  21  -2  250.67   11.90
   5 -21   2  262.47   12.60
  -5  21  -2  263.47   12.70
   6 -21   2  184.28    9.40
  -6 -21  -2  166.48   15.70
  -6  21  -2  197.68    9.70
  -7 -21  -2   93.19    9.70
   7 -21   2  103.99    6.30
  -7  21  -2  112.79    6.70
  -8  21  -2    8.40    2.30
  -9  21  -2    5.90    2.50
  -9  21  -2    5.30    2.30
  10 -22  -2   -0.60    2.20
  10  22  -2   -0.40    0.90
 -10  22   2    1.90    2.30
   9 -22  -2   31.50    3.80
  -9  22   2   31.00    3.90
   9  22  -2   26.20    2.10
   9  22  -2   28.30    2.10
   8 -22  -2    5.50    2.10
  -8  22   2    4.80    2.00
   8  22  -2    2.10    0.80
   8  22  -2    3.00    0.90
   7 -22  -2   19.60    2.70
  -7 -22   2   22.10    1.80
  -7  22   2   20.20    2.90
   7  22  -2   18.50    1.50
  -7  22   2   21.80    3.00
   7  22  -2   21.00    1.80
   6 -22  -2  330.67   15.50
  -6 -22   2  312.47   14.30
  -6  22   2  327.97   15.60
  -6  22   2  318.97   15.50
   6  22  -2  326.27   13.40
   6  22  -2  323.77   13.10
   5 -22  -2   94.59    5.50
  -5 -22   2   90.89    4.40
   5  22  -2   93.19    4.40
   5  22  -2   96.59    4.10
  -5  22   2   95.29    5.50
  -5  22   2   94.49    5.50
  -4 -22   2  152.18    6.90
   4  22  -2  154.88    6.60
   4  22  -2  151.48    6.30
  -4  22   2  155.38    7.80
   3 -22  -2  282.07   26.30
  -3 -22   2  301.27   16.30
   3 -22  -2  309.77   16.90
  -3 -22   2  309.07   13.40
   3 -22  -2  296.37   14.20
   3  22  -2  326.57   12.60
  -3  22   2  308.27   14.20
  -3  22   2  333.37   13.20
   3  22  -2  314.67   12.40
   2 -22  -2  187.68   16.80
   2 -22  -2  196.58    9.10
  -2 -22   2  188.28   10.40
   2 -22  -2  197.78   10.90
  -2 -22   2  197.88    8.60
   2  22  -2  194.38    8.00
  -2  22   2  198.18    8.50
   2  22  -2  191.08    8.00
   2  22  -2  198.88    8.00
  -2  22   2  195.88    9.10
  -1 -22   2  319.07   14.20
  -1 -22   2  340.67   26.40
   1 -22  -2  321.17   17.20
   1 -22  -2  304.07   26.80
   1 -22  -2  331.67   14.40
   1 -22  -2  323.07   14.60
  -1 -22   2  320.47   17.00
  -1  22   2  345.07   13.10
   1  22  -2  318.67   13.10
   1  22  -2  314.17   17.00
  -1  22   2  324.27   13.30
   0 -22   2    1.50    0.50
   0 -22   2    4.60    1.10
   0 -22  -2    2.00    0.60
   0 -22   2    2.70    0.70
   0 -22  -2    1.80    0.70
   0 -22  -2    1.10    0.70
   0  22   2    2.20    0.30
   0  22  -2    2.30    0.60
   0  22  -2    1.60    0.50
   0  22   2    2.70    0.50
  -1 -22  -2  302.77   22.20
   1 -22   2  271.87   12.40
  -1 -22  -2  267.47   14.20
  -1 -22  -2  274.97   11.90
   1 -22   2  260.97   22.90
   1 -22   2  271.77   14.60
  -1 -22  -2  267.17   12.80
  -1  22  -2  274.57   12.40
  -1  22  -2  277.47   15.20
   2 -22   2  710.43   35.70
  -2 -22  -2  711.23   31.20
   2 -22   2  719.43   30.10
   2 -22   2  603.84   56.19
  -2  22  -2  697.43   30.10
  -2  22  -2  687.33   37.20
  -3 -22  -2  616.44   28.00
   3 -22   2  620.94   27.10
  -3  22  -2  595.84   27.00
   4 -22   2  112.39    6.00
  -4  22  -2  106.29    5.90
   5 -22   2   42.50    3.30
  -5  22  -2   42.30    3.40
   6 -22   2  228.78   11.40
  -6 -22  -2  208.08   19.40
  -6  22  -2  254.77   11.70
   7 -22   2   18.00    2.70
  -7 -22  -2   19.20    3.60
  -7  22  -2   16.70    2.80
   8 -22   2   27.60    3.40
  -8  22  -2   20.10    3.40
  -9  22  -2   31.30    4.10
  -9  22  -2   30.30    4.00
  10 -23  -2   18.20    3.40
  10  23  -2   22.40    2.00
 -10  23   2   24.80    4.00
   9 -23  -2   48.80    5.00
   9  23  -2   46.40    2.80
   9  23  -2   44.50    2.70
  -9  23   2   58.19    5.10
   8 -23  -2   46.70    4.10
   8  23  -2   42.40    2.60
  -8  23   2   51.59    4.30
  -8  23   2   48.20    4.20
   8  23  -2   43.10    2.50
   7 -23  -2    3.50    1.70
  -7 -23   2    3.60    0.90
  -7  23   2    4.60    2.00
   7  23  -2    3.80    0.80
  -7  23   2    3.20    1.80
   7  23  -2    2.80    0.80
   6 -23  -2   76.79    5.10
  -6 -23   2   84.99    4.00
   6  23  -2   77.99    3.90
  -6  23   2   85.29    5.30
  -6  23   2   81.39    5.20
   6  23  -2   80.59    3.60
   5 -23  -2   66.19    4.40
  -5 -23   2   67.89    3.40
  -5  23   2   72.19    4.50
   5  23  -2   66.59    3.00
   5  23  -2   70.29    3.40
  -4 -23   2  136.89    6.00
  -4  23   2  127.09    6.90
   4  23  -2  134.59    5.50
   4  23  -2  130.09    5.80
   3 -23  -2  298.17   27.50
  -3 -23   2  322.67   14.10
   3 -23  -2  311.47   14.80
  -3  23   2  315.57   14.80
  -3  23   2  351.56   13.80
   3  23  -2  339.37   13.20
   3  23  -2  329.27   13.00
   2 -23  -2    9.10    1.30
  -2 -23   2   11.10    0.90
  -2 -23   2   17.70    1.40
  -2  23   2    5.40    1.00
   2  23  -2   12.60    0.90
  -1 -23   2  155.08   12.30
   1 -23  -2  143.09    8.20
  -1 -23   2  150.18    6.70
  -1 -23   2  143.49    8.00
   1 -23  -2  145.29    6.90
   1 -23  -2  133.39   12.60
   1 -23  -2  146.29    6.90
   1  23  -2  148.19    6.20
  -1  23   2  155.88    6.10
  -1  23   2  141.29    6.40
   0 -23  -2   82.59    7.60
   0 -23   2   86.79    5.00
   0 -23  -2   87.79    4.20
   0 -23   2   88.39    4.30
   0 -23  -2   88.59    4.50
   0 -23   2   93.89    7.70
   0  23  -2   89.39    4.00
   0  23  -2   86.79    4.30
   0  23   2   86.39    3.60
   0  23   2   85.79    3.90
   1 -23   2   21.90    3.00
   1 -23   2   25.00    2.10
  -1 -23  -2   29.70    1.60
  -1 -23  -2   28.10    1.50
  -1 -23  -2   26.00    2.40
  -1 -23  -2   29.60    2.00
   1 -23   2   25.90    1.80
  -1  23  -2   25.80    1.90
  -1  23  -2   22.20    2.00
  -2 -23  -2  280.87   13.40
  -2  23  -2  277.47   15.80
  -2  23  -2  288.77   12.90
  -3 -23  -2  228.28   11.40
   3 -23   2  228.08   11.00
  -3  23  -2  243.78   11.10
   4 -23   2  690.63   31.10
  -4  23  -2  710.53   31.10
   5 -23   2  410.46   19.80
  -5  23  -2  452.35   20.00
   6 -23   2   42.80    3.50
  -6 -23  -2   41.90    4.90
  -6  23  -2   48.50    3.80
   7 -23   2   31.20    3.50
  -7 -23  -2   29.30    4.20
  -7  23  -2   34.40    3.70
   8 -23   2   41.30    4.20
  -8  23  -2   43.10    4.60
  -9  23  -2   49.70    5.40
  -9  23  -2   55.29    5.60
  10 -24  -2   49.99    5.20
  10  24  -2   42.30    2.70
  10  24  -2   45.90    2.70
 -10  24   2   48.80    5.30
   9 -24  -2   42.50    4.50
  -9  24   2   38.20    4.60
   9  24  -2   42.40    2.60
   9  24  -2   43.00    2.50
   8 -24  -2   53.89    5.00
  -8  24   2   52.49    4.70
   8  24  -2   48.40    2.60
   8  24  -2   49.80    2.80
  -8  24   2   57.09    4.80
   7 -24  -2    8.90    2.20
  -7  24   2   10.20    2.20
  -7  24   2   12.70    2.40
   7  24  -2   14.60    1.20
   7  24  -2   13.80    1.40
  -6 -24   2  185.68    8.50
   6 -24  -2  193.78    9.90
  -6  24   2  191.08    9.90
   6  24  -2  185.68    7.80
   6  24  -2  188.88    8.10
  -6  24   2  191.58    9.90
  -5 -24   2  641.94   27.80
   5 -24  -2  630.94   28.90
  -5  24   2  657.03   29.00
   5  24  -2  635.24   25.60
   5  24  -2  659.63   25.90
  -4 -24   2   90.59    4.30
   4  24  -2   89.99    3.90
   4  24  -2   95.59    4.20
  -4  24   2   94.49    5.30
  -3 -24   2  249.08   10.70
   3 -24  -2  250.87   11.50
   3 -24  -2  224.18   21.20
   3  24  -2  246.08   10.10
   3  24  -2  237.98    9.90
  -3  24   2  244.08   11.50
  -3  24   2  269.67   10.80
   2 -24  -2   58.89    6.50
  -2 -24   2   66.49    3.20
   2 -24  -2   69.99    3.80
   2  24  -2   70.49    3.00
  -2  24   2   63.69    3.40
   2  24  -2   66.49    3.00
   2  24  -2   63.09    3.00
  -1 -24   2  400.56   30.60
   1 -24  -2  348.47   31.00
  -1 -24   2  383.36   16.40
  -1 -24   2  358.46   19.60
   1 -24  -2  379.26   16.70
   1 -24  -2  357.26   16.90
   1  24  -2  372.26   15.20
   1  24  -2  370.96   15.10
  -1  24   2  401.26   15.10
  -1  24   2  380.66   15.40
   0 -24  -2  182.78    8.20
   0 -24   2  185.48   15.10
   0 -24  -2  170.98    8.50
   0 -24   2  184.38    8.30
   0 -24   2  175.28    9.70
   0 -24  -2  171.48   15.00
   0  24   2  182.38    7.30
   0  24   2  179.28    7.50
   0  24  -2  174.58    8.20
   0  24  -2  192.08    7.70
   1 -24   2   34.10    4.20
  -1 -24  -2   45.20    2.70
  -1 -24  -2   40.50    3.60
  -1 -24  -2   45.90    2.10
   1 -24   2   36.30    2.50
  -1 -24  -2   43.90    2.40
  -1  24  -2   40.40    2.40
   1  24   2   48.40    1.70
   1  24   2   41.40    1.80
  -1  24  -2   37.80    2.50
  -1  24  -2   31.50    2.70
  -2 -24  -2  193.88   10.70
  -2 -24  -2  208.78   10.20
  -2  24  -2  215.18    9.80
  -2  24  -2  219.88   11.90
  -3 -24  -2  283.37   13.70
   3 -24   2  278.27   13.10
  -3  24  -2  282.67   13.10
   4 -24   2  115.19    6.30
  -4  24  -2  122.89    6.50
   5 -24   2   73.09    4.90
  -5  24  -2   85.59    5.10
   6 -24   2   20.70    2.70
  -6 -24  -2   23.00    3.30
  -6  24  -2   23.60    2.90
   7 -24   2   95.59    6.10
  -7 -24  -2   85.19    9.00
  -7  24  -2  104.09    6.30
   8 -24   2   35.00    3.90
  -8  24  -2   28.50    3.80
  -9  24  -2   87.89    6.70
  -9  24  -2   85.49    6.60
  10 -25  -2   61.59    5.90
  10  25  -2   51.89    2.90
  10  25  -2   52.19    3.00
 -10  25   2   62.89    6.10
   9 -25  -2  130.69    8.40
  -9  25   2  149.49    8.80
   9  25  -2  128.49    5.90
   9  25  -2  136.89    6.10
   8 -25  -2   75.79    5.70
   8  25  -2   73.89    3.60
   8  25  -2   77.69    3.80
  -8  25   2   79.69    5.70
  -8  25   2   79.19    5.70
   7 -25  -2  198.58   10.50
   7  25  -2  194.78    8.40
   7  25  -2  191.38    8.10
  -7  25   2  210.68   10.70
  -7  25   2  192.58   10.50
  -6 -25   2   46.00    2.50
   6 -25  -2   47.90    3.70
  -6  25   2   46.20    3.90
  -6  25   2   47.30    4.00
   6  25  -2   47.70    2.60
   6  25  -2   44.90    2.20
   5 -25  -2  259.97   12.80
  -5 -25   2  256.97   11.60
   5  25  -2  261.07   11.00
   5  25  -2  264.17   10.70
  -5  25   2  277.87   12.90
  -4 -25   2  338.67   14.50
  -4  25   2  322.37   15.50
   4  25  -2  325.17   13.40
   4  25  -2  344.07   13.70
  -3 -25   2   30.40    1.70
   3 -25  -2   29.30    4.20
   3 -25  -2   29.40    2.30
   3  25  -2   30.70    1.70
  -3  25   2   35.50    2.40
   3  25  -2   30.20    1.60
   2 -25  -2   45.20    3.00
  -2 -25   2   52.99    2.60
   2 -25  -2   45.10    5.30
  -2  25   2   50.59    2.90
  -2  25   2   54.59    2.60
   2  25  -2   52.09    2.40
   1 -25  -2   46.70    5.10
   1 -25  -2   49.60    2.80
  -1 -25   2   49.40    2.70
  -1 -25   2   58.79    4.80
   1 -25  -2   46.30    2.90
   1  25  -2   49.80    2.60
   1  25  -2   62.99    2.50
  -1  25   2   48.70    2.70
  -1  25   2   50.69    2.40
   0 -25   2   72.19    3.70
   0 -25  -2   70.89    6.40
   0 -25  -2   74.29    3.70
   0 -25  -2   74.99    3.90
   0 -25   2   77.89    6.60
   0 -25  -2   68.39    4.20
   0  25  -2   73.29    3.50
   0  25   2   68.39    3.30
   0  25   2   70.39    3.00
  -1 -25  -2   77.29    6.40
   1 -25   2   75.89    4.00
  -1 -25  -2   73.39    4.20
   1 -25   2   72.89    7.00
  -1 -25  -2   75.79    4.10
  -1 -25  -2   75.69    3.50
  -1  25  -2   78.09    3.80
   1  25   2   73.49    3.10
  -1  25  -2   75.69    4.00
  -1  25  -2   72.69    4.60
   1  25   2   73.49    3.10
  -2 -25  -2   40.60    2.80
  -2 -25  -2   42.10    2.20
  -2  25  -2   33.10    2.90
  -2  25  -2   38.80    2.70
   3 -25   2  185.88    9.00
  -3  25  -2  184.08    9.10
   4 -25   2  122.39    6.60
  -4  25  -2  121.99    6.60
   5 -25   2    1.20    1.40
  -5  25  -2    1.70    1.50
   6 -25   2   87.99    5.50
  -6 -25  -2   77.59    7.90
  -6  25  -2   90.49    5.60
   7 -25   2   31.00    3.60
  -7 -25  -2   31.10    4.40
  -7  25  -2   39.40    4.00
   8 -25   2    3.00    1.90
  -8  25  -2    5.70    2.30
  -9  25  -2   60.09    5.50
  -9  25  -2   76.39    5.90
  10 -26  -2    9.20    2.80
 -10  26   2   12.50    3.20
  10  26  -2   11.30    1.40
  10  26  -2   13.80    1.30
   9 -26  -2  138.59    9.10
   9  26  -2  153.48    6.70
  -9  26   2  166.18    9.60
   9  26  -2  147.89    6.50
   8 -26  -2   72.19    5.30
   8  26  -2   64.29    3.30
   8  26  -2   74.39    3.60
  -8  26   2   71.09    5.40
  -8  26   2   80.79    5.60
   7 -26  -2  114.39    7.10
   7  26  -2  115.39    5.20
   7  26  -2  123.99    5.50
  -7  26   2  137.29    7.60
  -7  26   2  130.09    7.50
   6 -26  -2  382.16   18.90
  -6 -26   2  404.96   17.60
  -6  26   2  414.76   19.20
   6  26  -2  397.36   16.20
   6  26  -2  414.56   16.50
  -6  26   2  406.96   19.10
  -5 -26   2    1.70    0.60
   5 -26  -2    1.90    1.30
   5  26  -2    1.20    0.70
   5  26  -2    2.00    0.50
  -5  26   2    2.40    1.50
  -4 -26   2  215.98    9.60
   4  26  -2  226.18    9.20
   4  26  -2  216.48    8.90
  -4  26   2  215.68   10.60
  -3 -26   2   84.99    4.00
   3 -26  -2   73.49    8.40
   3 -26  -2   85.59    4.80
   3  26  -2   86.79    3.70
   3  26  -2   93.29    3.90
  -3  26   2   84.49    4.50
  -2 -26   2   35.80    2.00
   2 -26  -2   33.20    2.50
   2 -26  -2   31.50    4.20
   2  26  -2   36.60    1.90
  -2  26   2   37.40    2.10
   2  26  -2   40.70    1.90
  -2  26   2   32.10    2.30
   2  26  -2   35.00    1.90
   1 -26  -2   89.59    4.50
  -1 -26   2   91.89    7.50
   1 -26  -2   76.89    7.90
  -1 -26   2   83.59    4.20
  -1  26   2   89.89    3.80
   1  26  -2   85.29    3.90
  -1  26   2   86.29    4.10
   1  26  -2   84.29    3.80
   0 -26  -2  154.78   13.80
   0 -26  -2  162.58    8.80
   0 -26   2  168.18   13.90
   0 -26  -2  163.08    7.50
   0 -26   2  164.28    7.60
   0 -26  -2  165.18    7.90
   0  26   2  168.88    6.60
   0  26   2  163.58    6.90
   0  26  -2  160.28    7.10
  -1 -26  -2  112.99    6.00
   1 -26   2  106.59   10.30
  -1 -26  -2  114.99    6.20
   1 -26   2  119.69    5.80
  -1 -26  -2  118.19    9.70
  -1 -26  -2  115.89    5.30
  -1  26  -2  122.19    5.80
  -1  26  -2  122.49    6.80
  -1  26  -2  112.99    5.40
   1  26   2  115.19    4.70
   1  26   2  117.69    4.80
  -2 -26  -2   34.20    2.60
  -2 -26  -2   36.90    2.00
  -2  26  -2   28.20    2.60
  -2  26  -2   27.60    2.30
   3 -26   2  182.48    9.60
  -3  26  -2  217.88    9.80
   4 -26   2   81.99    4.90
  -4  26  -2   86.19    5.10
   5 -26   2  110.29    6.50
  -5  26  -2  120.89    6.80
   6 -26   2  145.09    7.70
  -6 -26  -2  119.49   11.70
  -6  26  -2  142.19    7.80
   7 -26   2   18.10    2.70
  -7 -26  -2   16.70    3.40
  -7  26  -2   16.00    2.80
   8 -26   2   32.00    3.90
  -8  26  -2   34.20    4.20
  -9  26  -2   47.80    5.20
  -9  26  -2   44.70    5.00
  10 -27  -2   40.00    4.70
  10  27  -2   32.90    2.10
 -10  27   2   46.00    5.20
  10  27  -2   35.40    2.10
   9 -27  -2    3.30    2.00
  -9  27   2    0.40    2.00
   9  27  -2    3.10    0.80
   9  27  -2    1.40    0.80
   8 -27  -2   21.50    3.20
   8  27  -2   23.10    1.50
  -8  27   2   24.10    3.60
   8  27  -2   24.20    1.70
  -8  27   2   28.20    3.80
   7 -27  -2   29.90    3.40
   7  27  -2   24.10    1.70
  -7  27   2   27.90    3.40
  -7  27   2   27.60    3.40
   7  27  -2   22.60    1.50
   6 -27  -2   26.30    3.10
  -6  27   2   25.30    3.10
   6  27  -2   25.20    1.70
  -6  27   2   27.10    3.10
   6  27  -2   27.40    1.50
  -5 -27   2   26.70    1.60
   5 -27  -2   31.90    3.20
  -5  27   2   31.50    3.20
   5  27  -2   28.30    1.50
   5  27  -2   31.10    1.90
  -4 -27   2  144.79    6.50
   4 -27  -2  147.99    7.60
   4  27  -2  145.09    6.30
   4  27  -2  141.19    6.00
   3 -27  -2  339.37   15.60
   3 -27  -2  327.97   29.30
  -3 -27   2  342.47   14.80
   3  27  -2  343.97   13.90
   3  27  -2  332.67   13.70
  -3  27   2  350.26   14.50
   2 -27  -2  302.87   13.20
  -2 -27   2  297.47   12.60
   2 -27  -2  255.17   24.30
  -2  27   2  301.97   12.20
   2  27  -2  276.17   11.70
   2  27  -2  290.37   11.70
   2  27  -2  281.47   11.70
   1 -27  -2  160.98   15.30
   1 -27  -2  181.18    8.40
  -1 -27   2  170.18    8.10
  -1 -27   2  186.48   14.90
  -1  27   2  184.78    7.40
   1  27  -2  177.38    7.60
  -1  27   2  174.28    7.70
   1  27  -2  188.18    7.40
   0 -27   2  298.57   23.40
   0 -27   2  285.87   12.70
   0 -27  -2  262.27   23.20
   0 -27  -2  284.97   12.60
   0 -27  -2  265.97   13.00
   0  27   2  278.27   11.60
   0  27   2  289.47   11.30
   0  27  -2  285.57   11.80
   1 -27   2  203.98    9.50
   1 -27   2  198.28   17.40
  -1 -27  -2  199.58   10.60
  -1 -27  -2  214.28   16.70
  -1 -27  -2  205.68    9.00
  -1 -27  -2  212.48    9.90
   1  27   2  193.18    8.10
   1  27   2  201.78    8.20
  -2 -27  -2  158.68    8.60
  -2 -27  -2  169.28    8.40
  -2  27  -2  162.18    8.00
  -2  27  -2  171.18    9.70
   3 -27   2  124.59    6.70
  -3  27  -2  135.29    6.90
   4 -27   2  324.17   15.50
  -4  27  -2  338.77   15.60
   5 -27   2  190.08    9.80
  -5  27  -2  189.78    9.80
   6 -27   2  226.48   12.00
  -6  27  -2  251.37   12.40
  -7 -27  -2   11.10    2.80
   7 -27   2    6.80    2.10
  -7  27  -2   10.70    2.50
   8 -27   2   17.60    3.00
  -8  27  -2   22.00    3.50
  -9  27  -2    4.00    2.40
  -9  27  -2    5.00    2.50
   9 -28  -2   17.10    3.20
   9  28  -2   20.70    1.60
  -9  28   2   26.10    3.80
   9  28  -2   19.70    1.40
   8 -28  -2   55.39    4.80
   8  28  -2   53.79    2.80
  -8  28   2   54.09    5.30
  -8  28   2   63.09    5.10
   8  28  -2   54.49    2.60
   7 -28  -2   47.80    4.50
  -7  28   2   44.70    4.00
   7  28  -2   44.20    2.40
   7  28  -2   44.60    2.20
  -7  28   2   43.50    4.30
   6 -28  -2   15.90    2.40
   6  28  -2   15.70    1.40
  -6  28   2   16.50    2.60
   6  28  -2   17.80    1.10
  -6  28   2   15.80    2.60
  -5 -28   2   18.20    1.30
   5 -28  -2   28.30    2.90
   5  28  -2   20.30    1.50
   5  28  -2   16.50    1.10
   4 -28  -2   91.19    5.40
  -4 -28   2   90.19    4.20
   4  28  -2   91.99    3.90
   4  28  -2   90.19    4.20
  -3 -28   2  178.08    7.80
   3 -28  -2  174.68    8.60
  -3  28   2  175.78    8.00
   3  28  -2  167.98    7.40
   3  28  -2  171.18    7.20
  -2 -28   2  116.29    5.40
   2 -28  -2  116.69    5.90
   2 -28  -2  108.09   10.60
   2  28  -2  110.49    5.00
  -2  28   2  120.39    5.50
   2  28  -2  113.09    5.00
   2  28  -2  115.89    5.00
  -1 -28   2  198.48    8.90
   1 -28  -2  172.58   16.80
   1 -28  -2  195.08    9.20
  -1 -28   2  206.08   16.40
   1  28  -2  188.38    8.30
   1  28  -2  220.48    8.20
  -1  28   2  203.08    8.10
  -1  28   2  181.28    8.40
   0 -28   2   21.60    1.70
   0 -28  -2   15.10    1.70
   0 -28  -2   22.10    1.60
   0 -28   2   23.10    2.70
   0 -28  -2   18.00    2.40
   0  28  -2   21.60    1.60
   0  28   2   20.50    1.10
   0  28   2   17.50    1.30
   1 -28   2  101.79    5.20
  -1 -28  -2  104.59    8.50
  -1 -28  -2  102.39    4.70
   1 -28   2   93.19    9.10
  -1 -28  -2   98.89    5.30
  -1  28  -2  102.59    4.90
   1  28   2   96.19    4.20
   1  28   2   97.49    4.10
  -2 -28  -2  483.65   23.10
  -2 -28  -2  480.35   25.70
  -2  28  -2  536.45   27.50
  -2  28  -2  512.05   22.50
   3 -28   2  147.09    7.50
  -3  28  -2  144.49    7.50
   4 -28   2   40.70    3.10
  -4  28  -2   33.80    3.10
   5 -28   2   95.19    5.90
  -5  28  -2  104.49    6.20
   6 -28   2   98.69    6.20
  -6  28  -2  103.39    6.40
  -7 -28  -2    0.30    1.50
   7 -28   2    0.60    1.60
  -7  28  -2    2.70    1.80
   8 -28   2   25.20    3.50
  -8  28  -2   26.20    3.80
  -9  28  -2   86.09    6.70
  -9  28  -2   91.19    6.80
   9 -29  -2   19.20    3.20
  -9  29   2   23.60    3.90
   9  29  -2   15.50    1.20
   9  29  -2   17.40    1.40
   8 -29  -2   18.60    3.20
   8  29  -2   21.00    1.60
   8  29  -2   24.10    1.40
  -8  29   2   23.30    3.50
  -8  29   2   27.90    3.80
   7 -29  -2   43.30    4.30
  -7  29   2   38.20    4.10
   7  29  -2   41.30    2.30
   7  29  -2   43.80    2.10
  -7  29   2   41.40    4.20
   6 -29  -2   94.69    6.10
   6  29  -2  100.69    4.40
  -6  29   2  117.79    6.50
  -6  29   2   99.59    6.30
   6  29  -2  104.69    4.70
   5 -29  -2   82.69    5.50
   5  29  -2   93.89    4.00
   5  29  -2   94.89    4.30
  -4 -29   2   25.30    1.50
   4 -29  -2   29.20    2.90
   4  29  -2   25.10    1.40
   4  29  -2   27.10    1.70
  -3 -29   2  378.36   16.30
   3 -29  -2  366.76   17.10
   3  29  -2  362.56   15.20
  -3  29   2  383.36   16.00
   3  29  -2  379.46   15.10
  -2 -29   2   25.90    1.70
   2 -29  -2   25.00    3.80
   2 -29  -2   31.80    2.40
   2  29  -2   25.80    1.60
  -2  29   2   29.90    2.20
   2  29  -2   26.20    1.60
   2  29  -2   29.10    1.60
  -1 -29   2  382.66   17.00
   1 -29  -2  346.37   31.90
  -1 -29   2  405.86   31.50
   1 -29  -2  395.26   17.20
  -1  29   2  373.56   15.90
   1  29  -2  385.26   15.50
   1  29  -2  382.26   15.70
  -1  29   2  400.66   15.50
   0 -29  -2  463.35   20.10
   0 -29  -2  422.86   37.50
   0 -29   2  450.65   37.60
   0 -29   2  467.35   20.30
   0  29   2  469.45   18.20
   0  29  -2  477.85   18.80
   0  29   2  457.95   18.60
  -1 -29  -2    1.30    0.80
  -1 -29  -2    1.60    0.60
  -1 -29  -2    1.40    0.90
   1 -29   2    0.50    0.80
   1  29   2    1.10    0.30
  -1  29  -2    2.10    0.90
   1  29   2    1.40    0.40
  -2 -29  -2   21.90    2.10
  -2 -29  -2   24.80    2.20
   2 -29   2   16.90    2.00
   3 -29   2    5.90    1.30
  -3  29  -2    5.70    1.40
   4 -29   2  107.39    6.30
  -4  29  -2  126.09    6.60
   5 -29   2   52.99    4.00
  -5  29  -2   56.29    4.10
   6 -29   2   55.29    4.50
  -6  29  -2   60.69    4.60
   7 -29   2    9.40    2.30
  -7 -29  -2   11.10    2.90
  -7  29  -2   19.60    3.00
   8 -29   2   49.80    4.60
  -8  29  -2   57.39    5.00
   9 -30  -2   49.99    5.20
   9  30  -2   52.09    2.60
  -9  30   2   66.39    6.20
   8 -30  -2   31.40    4.10
  -8  30   2   33.00    4.20
   8  30  -2   39.70    2.10
   8  30  -2   37.80    1.90
  -8  30   2   39.00    4.40
   7 -30  -2   21.40    3.20
  -7  30   2   26.00    3.40
   7  30  -2   24.80    1.60
  -7  30   2   27.80    3.50
   7  30  -2   23.10    1.40
   6 -30  -2   13.00    2.30
   6  30  -2   12.30    1.00
   6  30  -2   16.00    1.30
   5 -30  -2  163.28    8.90
   5  30  -2  172.08    7.30
   5  30  -2  170.18    7.00
  -4 -30   2   67.59    3.30
   4 -30  -2   68.69    4.40
   4  30  -2   68.79    3.10
   4  30  -2   64.79    3.30
  -3 -30   2    3.60    0.70
   3 -30  -2    4.20    1.30
   3  30  -2    3.10    0.60
   3  30  -2    3.70    0.70
  -3  30   2    4.10    1.10
  -2 -30   2   65.09    3.40
   2 -30  -2   53.89    6.70
   2 -30  -2   59.69    3.80
   2  30  -2   75.19    3.20
   2  30  -2   72.69    3.20
  -2  30   2   61.79    3.60
   2  30  -2   64.89    3.20
   1 -30  -2  187.18    8.70
  -1 -30   2  192.98   15.50
  -1 -30   2  186.68    8.50
   1 -30  -2  164.28   15.80
  -1  30   2  189.08    7.60
  -1  30   2  180.58    8.00
   1  30  -2  180.38    7.70
   1  30  -2  187.48    7.90
   0 -30  -2   83.19    8.10
   0 -30   2   96.99    4.70
   0 -30   2   89.29    8.30
   0 -30  -2   90.79    4.60
   0  30   2   88.59    4.20
   0  30  -2   90.29    4.40
   0  30   2   94.79    3.80
  -1 -30  -2   52.69    2.70
   1 -30   2   43.70    3.10
  -1 -30  -2   48.60    4.60
  -1 -30  -2   49.00    3.20
   1  30   2   55.39    2.20
   1  30   2   49.99    2.30
  -1  30  -2   46.70    3.00
  -2 -30  -2  241.38   18.70
   2 -30   2  220.58   10.90
  -2 -30  -2  221.58   11.30
   3 -30   2  209.98   10.60
  -3  30  -2  234.68   13.00
  -3  30  -2  217.68   10.80
   4 -30   2   99.09    5.90
  -4  30  -2  104.89    6.10
   5 -30   2   24.70    2.90
  -5  30  -2   27.50    3.10
   6 -30   2   67.09    5.00
  -6  30  -2   70.89    5.30
   7 -30   2    9.50    2.40
  -7 -30  -2    7.70    2.40
  -7  30  -2    7.70    2.50
   8 -30   2   12.50    2.70
  -8  30  -2   11.00    2.90
   9 -31  -2  108.69    7.20
  -9  31   2   96.59    7.40
   8 -31  -2   18.60    3.30
  -8  31   2   20.50    3.30
   8  31  -2   22.30    1.20
  -8  31   2   20.80    3.40
   8  31  -2   21.70    1.40
   7 -31  -2    9.20    2.50
   7  31  -2    9.00    0.80
   7  31  -2    9.10    1.00
   6 -31  -2  116.79    7.20
   6  31  -2  130.59    5.30
   6  31  -2  127.59    5.60
   5 -31  -2   48.30    3.70
   5  31  -2   47.60    2.50
   5  31  -2   43.60    2.20
  -4 -31   2  307.87   13.10
   4 -31  -2  281.07   14.10
   4  31  -2  293.67   12.10
   4  31  -2  300.87   12.30
   3 -31  -2  306.07   14.40
  -3 -31   2  313.67   13.60
   3  31  -2  306.17   12.60
  -3  31   2  329.87   13.50
   3  31  -2  293.17   12.70
   2 -31  -2    9.00    2.50
   2 -31  -2    5.20    1.30
  -2 -31   2   11.40    1.10
  -2 -31   2   11.20    1.70
  -2  31   2    5.60    1.20
   2  31  -2    8.00    1.00
   1 -31  -2   16.30    1.70
   1 -31  -2   15.40    3.00
  -1 -31   2   17.80    2.30
  -1 -31   2   14.10    1.50
   1  31  -2   18.50    1.50
  -1  31   2   17.20    1.20
  -1  31   2   14.60    1.50
   1  31  -2   20.20    1.30
   0 -31   2  609.84   49.70
   0 -31   2  599.64   26.70
   0 -31  -2  610.94   26.60
   0 -31  -2  576.14   49.60
   0  31   2  643.24   24.10
   0  31   2  603.94   24.50
   0  31  -2  611.94   24.70
   1 -31   2  222.98   10.80
  -1 -31  -2  232.28   19.00
   1  31   2  231.18    9.30
   1  31   2  221.88    9.20
  -1  31  -2  237.38   10.10
   2 -31   2    7.10    1.40
  -2 -31  -2    9.30    1.30
   3 -31   2   90.09    5.10
   4 -31   2   21.50    2.50
  -4  31  -2   22.60    2.70
   5 -31   2   10.40    2.20
  -5  31  -2   13.20    2.40
   6 -31   2   50.39    4.10
  -6  31  -2   49.10    4.30
   7 -31   2   29.20    3.60
  -7  31  -2   25.60    3.80
   8 -31   2   15.00    3.10
  -8  31  -2   21.80    3.80
   9 -32  -2   23.70    3.70
  -9  32   2   24.50    4.10
   8 -32  -2   72.39    5.70
   7 -32  -2   45.90    4.70
   7  32  -2   54.39    2.50
   7  32  -2   51.49    2.40
   6 -32  -2   14.90    2.40
   6  32  -2   14.50    1.20
   6  32  -2   16.60    1.10
   5 -32  -2  221.28   11.40
   5  32  -2  225.58    9.30
   5  32  -2  233.18    9.50
   4 -32  -2   17.20    2.40
  -4 -32   2   20.50    1.50
   4  32  -2   23.90    1.60
   4  32  -2   20.70    1.30
  -3 -32   2  202.08    9.00
   3 -32  -2  182.88    9.70
  -3  32   2  203.78    9.20
   3  32  -2  196.08    8.30
   3  32  -2  206.08    8.40
  -2 -32   2   48.90    2.70
  -2 -32   2   51.89    4.60
   2 -32  -2   44.80    3.10
   2 -32  -2   39.20    5.40
   2  32  -2   46.50    2.40
  -2  32   2   48.80    3.00
   2  32  -2   47.50    2.40
   2  32  -2   45.20    2.50
  -1 -32   2   89.29    4.50
   1 -32  -2   83.59    4.70
  -1 -32   2   91.69    7.90
   1 -32  -2   80.49    8.30
   1  32  -2   86.49    4.20
  -1  32   2   88.89    4.30
  -1  32   2   87.99    3.90
   0 -32  -2   52.29    2.90
   0 -32   2   50.59    3.00
   0 -32   2   47.10    5.10
   0 -32  -2   45.20    4.90
   0  32   2   47.00    2.60
   0  32  -2   47.20    2.80
   0  32   2   52.39    2.30
   1 -32   2  239.68   11.70
  -1 -32  -2  238.68   20.70
   1  32   2  253.37   10.20
   1  32   2  257.57   10.00
  -1  32  -2  261.07   10.90
   2 -32   2  185.28    9.30
  -2 -32  -2  190.98   15.50
   3 -32   2  102.49    5.70
   4 -32   2    7.90    1.70
   5 -32   2    6.00    1.80
  -5  32  -2    7.50    2.00
   6 -32   2    9.30    2.30
  -6  32  -2    7.00    2.10
   7 -32   2   48.40    4.40
  -7  32  -2   54.09    4.70
   8 -32   2   50.79    5.30
  -8  32  -2   52.39    5.60
   9 -33  -2    0.40    2.00
   8 -33  -2   49.20    5.10
   7 -33  -2   28.40    3.50
   6 -33  -2   36.30    3.70
   6  33  -2   32.50    1.70
   6  33  -2   33.10    1.80
   5 -33  -2   66.79    4.70
   5  33  -2   72.49    3.20
   5  33  -2   69.29    3.40
   4 -33  -2   25.50    2.80
   4  33  -2   25.20    1.50
   4  33  -2   23.20    1.60
   3 -33  -2  208.48   10.40
  -3 -33   2  219.38    9.60
   3  33  -2  208.58    8.90
  -3  33   2  206.08    9.70
   3  33  -2  213.18    8.90
   2 -33  -2  106.19    5.70
   2 -33  -2   91.19   10.10
  -2 -33   2  107.99    5.20
  -2 -33   2  111.09    9.30
   2  33  -2  109.69    4.90
   2  33  -2  109.29    4.80
  -2  33   2  109.39    5.40
   2  33  -2  103.39    4.80
  -1 -33   2   98.09    8.30
  -1 -33   2   89.39    4.70
   1 -33  -2   90.09    4.90
   1 -33  -2   79.49    8.60
  -1  33   2   91.79    4.00
   1  33  -2   98.19    4.40
  -1  33   2   87.29    4.50
   0 -33   2  109.79    5.60
   0 -33  -2  109.59    5.40
   0 -33   2  103.79    9.70
   0 -33  -2   93.89    9.50
   0  33  -2  106.29    5.20
   0  33   2  113.29    4.50
   0  33   2  107.69    4.90
  -1 -33  -2  260.67   21.70
   1 -33   2  260.77   12.20
   1  33   2  257.37   10.50
   1  33   2  262.37   10.50
  -1  33  -2  270.87   11.50
   1  33   2  263.97   10.60
   2 -33   2  413.16   19.80
  -2 -33  -2  456.45   35.50
   3 -33   2  231.58   11.20
   4 -33   2   59.99    4.10
   5 -33   2   25.30    3.10
  -5  33  -2   27.60    3.20
   6 -33   2   46.10    4.10
  -6  33  -2   56.09    4.70
   7 -33   2   24.00    3.50
  -7  33  -2   16.70    3.10
   8 -33   2    4.00    2.00
  -8  33  -2    2.00    2.40
   8 -34  -2   20.30    3.20
   7 -34  -2   70.49    5.20
   6 -34  -2   58.99    4.60
   6  34  -2   57.29    2.60
   6  34  -2   60.09    2.80
   5 -34  -2   64.09    4.60
   5  34  -2   68.29    3.30
   5  34  -2   66.19    3.00
   4 -34  -2   65.79    4.60
   4  34  -2   75.09    3.60
   4  34  -2   74.59    3.40
  -3 -34   2  221.78    9.90
   3 -34  -2  219.08   10.80
  -3  34   2  217.48   10.00
   3  34  -2  211.48    9.20
   3  34  -2  224.88    9.20
  -2 -34   2  116.29    9.60
  -2 -34   2  111.49    5.40
   2 -34  -2   98.09   10.50
   2 -34  -2  104.69    5.90
   2  34  -2  106.79    5.00
   2  34  -2  114.89    5.00
   2  34  -2  108.69    4.90
  -2  34   2  112.89    5.50
   1 -34  -2  160.78    7.80
  -1 -34   2  161.88   13.60
  -1 -34   2  153.88    7.50
   1 -34  -2  138.29   14.00
   1  34  -2  163.08    7.00
  -1  34   2  156.28    7.10
  -1  34   2  165.58    6.70
   0 -34  -2  591.94   54.59
   0 -34  -2  691.33   29.30
   0 -34   2  685.93   29.40
   0  34  -2  690.83   27.30
   0  34   2  661.33   26.90
   0  34   2  698.23   26.60
   1 -34   2  237.68   11.50
  -1 -34  -2  229.18   20.30
   1  34   2  245.68    9.80
   1  34   2  252.27   10.00
  -1  34  -2  257.67   10.90
   1  34   2  244.68    9.80
  -2 -34  -2   50.79    4.50
   2 -34   2   43.90    3.30
   3 -34   2   64.89    4.20
   4 -34   2   14.00    2.30
   5 -34   2   16.90    2.50
   6 -34   2   -0.80    1.50
  -6  34  -2    1.20    1.80
   7 -34   2  128.79    8.00
  -7  34  -2  138.89    8.60
   8 -34   2   13.30    2.90
  -8  34  -2   13.70    3.00
   8 -35  -2   74.09    5.70
   7 -35  -2   60.29    5.00
   6 -35  -2    2.30    1.60
   5 -35  -2  177.98   10.10
   5  35  -2  197.38    8.10
   5  35  -2  209.28    8.30
   4 -35  -2   20.10    2.60
   4  35  -2   20.20    1.40
   4  35  -2   18.60    1.60
  -3 -35   2  442.56   18.80
   3 -35  -2  405.66   19.60
  -3  35   2  431.96   18.30
   3  35  -2  434.26   17.40
   3  35  -2  423.06   17.50
  -2 -35   2   12.10    1.40
   2 -35  -2    8.70    1.60
  -2 -35   2   12.50    2.00
   2  35  -2   18.30    1.30
  -2  35   2    9.20    1.60
   2  35  -2   11.20    1.30
   2  35  -2   17.60    1.30
   1 -35  -2   84.39    4.60
  -1 -35   2   89.19    4.40
  -1 -35   2   84.79    7.60
   1 -35  -2   67.89    7.90
  -1  35   2   81.29    3.70
   1  35  -2   84.59    4.20
  -1  35   2   79.99    4.20
   0 -35  -2   86.89    4.40
   0 -35  -2   75.09    7.70
   0 -35   2   78.99    4.50
   0  35  -2   86.09    4.30
   0  35   2   81.59    3.50
   0  35   2   78.69    3.90
  -1 -35  -2  165.38   15.20
   1 -35   2  169.98    8.80
   1  35   2  191.68    7.30
   1  35   2  179.98    7.40
   1  35   2  185.58    7.30
   2 -35   2   18.30    2.20
  -2 -35  -2   15.80    2.00
  -3 -35  -2  125.79   10.10
   3 -35   2  109.79    6.50
   4 -35   2   19.90    2.70
   5 -35   2   16.90    2.60
   6 -35   2   42.00    4.20
   7 -35   2   93.49    6.70
  -7  35  -2  107.39    7.10
   8 -36  -2   44.70    4.90
   7 -36  -2  127.69    7.90
   6 -36  -2   28.40    3.50
   5 -36  -2   37.30    3.70
   5  36  -2   37.80    2.10
   5  36  -2   35.50    1.90
   4 -36  -2  210.28   10.90
   4  36  -2  213.48    9.00
   4  36  -2  221.88    9.20
   3 -36  -2   63.19    4.60
  -3 -36   2   74.69    4.00
   3  36  -2   87.49    3.80
   3  36  -2   76.59    3.70
   2 -36  -2    8.40    1.60
  -2 -36   2    7.10    1.20
  -2 -36   2    9.70    1.90
   2  36  -2    8.00    1.10
   2  36  -2   11.30    1.30
  -2  36   2   11.40    1.60
  -1 -36   2   55.89    3.30
   1 -36  -2   54.29    3.50
   1 -36  -2   47.40    6.00
  -1 -36   2   57.79    5.60
   1  36  -2   57.19    3.10
  -1  36   2   57.89    2.70
  -1  36   2   59.29    3.30
   0 -36   2  119.29    6.10
   0 -36  -2  114.79    5.90
   0 -36  -2  104.09   10.60
   0  36   2  120.59    5.40
   0  36   2  124.39    5.00
   0  36  -2  120.59    5.70
   1 -36   2   38.00    3.00
  -1 -36  -2   41.50    4.50
   1  36   2   49.50    2.10
   1  36   2   44.50    2.20
  -2 -36  -2   46.40    4.50
   2 -36   2   46.80    3.40
  -3 -36  -2   58.39    5.10
   3 -36   2   54.59    3.90
   4 -36   2    2.50    1.50
   5 -36   2   22.90    3.10
   6 -36   2   33.10    3.80
   7 -36   2   16.00    3.00
   8 -37  -2   38.50    4.70
   7 -37  -2   23.30    3.30
   6 -37  -2   18.10    2.90
   5 -37  -2   37.20    3.40
   5  37  -2   40.50    2.10
   5  37  -2   38.90    2.00
   4 -37  -2   46.80    3.90
   4  37  -2   51.49    2.60
   4  37  -2   50.59    2.70
  -3 -37   2   31.90    2.20
   3 -37  -2   29.20    3.00
  -3 -37   2   37.00    3.70
   3  37  -2   34.40    2.10
   3  37  -2   34.20    2.10
  -2 -37   2   49.99    3.00
  -2 -37   2   49.50    4.90
   2 -37  -2   45.40    3.50
   2  37  -2   51.39    2.70
   2  37  -2   46.40    2.80
  -2  37   2   50.09    3.30
   1 -37  -2   54.09    6.70
   1 -37  -2   63.89    3.90
  -1 -37   2   65.99    3.70
  -1 -37   2   65.39    6.30
   1  37  -2   64.19    3.50
  -1  37   2   65.59    3.00
  -1  37   2   62.79    3.60
   0 -37  -2   76.99    8.10
   0 -37  -2   87.49    4.60
   0 -37   2   84.09    4.70
   0  37   2   92.69    3.80
   0  37  -2   85.89    4.50
   0  37   2   86.09    4.20
   1 -37   2   30.80    2.70
  -1 -37  -2   29.30    3.80
   1  37   2   34.70    1.80
   1  37   2   40.50    1.70
  -2 -37  -2   79.49    7.00
   2 -37   2   76.09    4.70
  -3 -37  -2  136.49   11.10
   3 -37   2  123.49    7.20
   4 -37   2    6.10    1.80
   5 -37   2   44.50    4.20
   6 -37   2    2.00    1.80
   7 -37   2   23.40    3.50
   8 -38  -2   10.00    2.80
   7 -38  -2   62.69    5.20
   6 -38  -2   63.99    5.00
   5 -38  -2   69.99    5.00
   5  38  -2   71.39    3.30
   5  38  -2   70.39    3.20
   4 -38  -2   62.89    4.50
   4  38  -2   68.09    3.20
   4  38  -2   65.69    3.30
   3 -38  -2  138.29    7.70
  -3 -38   2  141.09   12.20
   3  38  -2  137.89    6.30
   3  38  -2  150.98    6.40
  -2 -38   2  129.99   11.50
   2 -38  -2  128.09    7.00
  -2 -38   2  135.59    6.50
   2  38  -2  130.09    6.10
  -2  38   2  132.89    6.50
   2  38  -2  135.89    5.90
  -1 -38   2  190.58   16.50
  -1 -38   2  191.58    9.20
   1 -38  -2  179.78    9.20
  -1  38   2  198.88    8.60
  -1  38   2  195.88    8.00
   1  38  -2  186.68    8.50
   0 -38   2   39.10    2.90
   0 -38  -2   37.50    4.80
   0 -38  -2   43.10    2.80
   0  38   2   46.40    2.10
   0  38  -2   38.00    2.80
   0  38   2   44.20    2.50
  -1 -38  -2   33.50    4.10
   1 -38   2   36.50    2.90
   1  38   2   40.40    2.00
   1  38   2   40.30    1.80
  -2 -38  -2   71.49    6.50
   2 -38   2   67.99    4.40
  -3 -38  -2   28.10    2.80
   3 -38   2   18.50    2.60
   4 -38   2   19.90    2.80
   5 -38   2   58.29    4.50
   6 -38   2   -1.20    1.40
   7 -38   2   38.00    4.30
   7 -39  -2   69.09    5.60
   6 -39  -2   10.90    2.50
   5 -39  -2   33.40    3.60
   5  39  -2   42.00    2.10
   4 -39  -2  121.09    7.20
   4  39  -2  130.49    5.70
   4  39  -2  134.49    5.80
  -3 -39   2   35.10    3.80
   3 -39  -2   32.60    3.20
   3  39  -2   37.10    2.20
   3  39  -2   36.60    2.20
   2 -39  -2   31.10    2.70
  -2 -39   2   32.30    2.30
  -2 -39   2   31.80    3.70
   2  39  -2   32.10    2.20
   2  39  -2   32.00    2.00
  -2  39   2   32.10    2.60
   1 -39  -2  287.37   13.20
   1 -39  -2  247.68   24.00
  -1 -39   2  292.77   13.00
  -1  39   2  280.37   12.10
   1  39  -2  290.57   12.00
   0 -39   2   23.50    2.40
   0 -39  -2   24.90    3.60
   0  39  -2   30.20    2.50
   0  39   2   25.50    1.50
   0  39   2   21.90    1.80
   1 -39   2   24.30    2.60
  -1 -39  -2   29.40    3.60
   1  39   2   30.70    1.60
   1  39   2   29.60    1.50
  -2 -39  -2   84.29    7.50
   2 -39   2   76.49    5.00
  -3 -39  -2   30.10    3.10
   3 -39   2   26.30    3.00
   4 -39   2   18.10    2.70
   5 -39   2   12.00    2.30
   6 -39   2   14.40    2.80
   7 -39   2    8.10    2.70
   7 -40  -2   12.10    2.80
   6 -40  -2   20.70    3.10
   5 -40  -2    3.70    1.80
   4 -40  -2   20.40    2.80
   4  40  -2   21.30    1.60
   4  40  -2   21.00    1.60
   3 -40  -2    8.50    2.00
  -3 -40   2   15.10    2.30
   3  40  -2   13.00    1.40
   3  40  -2   15.60    1.40
   2 -40  -2   69.29    4.40
  -2 -40   2   67.79    4.00
  -2 -40   2   71.69    6.80
   2  40  -2   73.49    3.60
   2  40  -2   69.49    3.70
  -2  40   2   72.89    4.20
  -1 -40   2   57.89    3.50
   1 -40  -2   52.59    6.40
   1 -40  -2   55.99    3.70
   1  40  -2   56.19    3.30
  -1  40   2   57.49    3.40
   0 -40   2    9.60    1.60
   0 -40  -2   11.20    2.60
   0  40  -2   12.20    1.70
   0  40   2   10.40    0.90
   0  40   2   12.60    1.40
  -1 -40  -2   89.69    8.90
   1 -40   2   87.29    5.40
   1  40   2  101.09    4.10
   1  40   2  101.89    4.20
   2 -40   2   19.20    2.30
  -2 -40  -2   15.50    2.40
  -3 -40  -2  118.19   10.20
   3 -40   2  119.29    6.90
   4 -40   2   27.70    3.20
   5 -40   2    5.70    1.80
   6 -40   2   27.10    3.70
   7 -41  -2   43.90    4.70
   6 -41  -2    4.20    2.00
   5 -41  -2    4.90    1.90
   4 -41  -2    3.90    1.70
   4  41  -2    6.40    1.00
   4  41  -2    5.60    0.90
   3 -41  -2   -0.20    1.20
  -3 -41   2    0.70    1.20
   3  41  -2    1.80    0.70
   3  41  -2    0.00    0.70
  -2 -41   2  195.68    9.30
  -2 -41   2  192.48   16.70
   2 -41  -2  195.28    9.80
   2  41  -2  197.38    8.40
  -2  41   2  190.68    9.10
   2  41  -2  195.98    8.70
   1 -41  -2    6.60    2.40
   1 -41  -2    6.30    1.40
  -1 -41   2    5.20    1.30
   1  41  -2    8.00    1.30
  -1  41   2    7.40    1.40
   0 -41  -2   12.20    2.90
   0 -41   2   13.60    1.90
   0  41   2   13.20    1.50
   0  41  -2   14.30    1.80
   0  41   2   12.70    1.10
   1 -41   2    8.30    1.60
  -1 -41  -2    6.40    2.00
   1  41   2    9.80    0.80
  -2 -41  -2   10.50    2.10
   2 -41   2   13.90    2.10
   3 -41   2    3.10    1.40
   4 -41   2   36.30    3.70
   5 -41   2    9.90    2.30
   6 -41   2   19.20    3.10
   7 -42  -2   50.79    5.10
   6 -42  -2   23.40    3.40
   5 -42  -2    2.90    1.60
  -4 -42   2  180.08   15.40
   4 -42  -2  174.38    9.60
   4  42  -2  186.28    7.80
   4  42  -2  179.98    7.70
  -3 -42   2   14.50    2.40
   3 -42  -2   17.70    2.40
   3  42  -2   14.60    1.50
   3  42  -2   14.70    1.50
  -2 -42   2    9.70    1.50
   2 -42  -2    5.20    1.50
   2  42  -2   11.80    1.30
  -2  42   2    7.70    1.60
   2  42  -2    8.10    1.30
   1 -42  -2  108.29    6.00
  -1 -42   2  110.59    5.90
   1  42  -2  114.49    5.70
  -1  42   2  110.79    5.60
   0 -42  -2   86.49    9.50
   0 -42   2   99.59    5.50
   0  42   2   96.89    4.70
   0  42   2  106.29    4.40
   0  42  -2   99.79    5.20
   1 -42   2   32.50    3.00
  -1 -42  -2   28.70    3.80
   2 -42   2   17.00    2.30
  -2 -42  -2   17.00    2.60
   3 -42   2   23.10    2.90
   4 -42   2   25.60    3.20
   5 -42   2   84.79    5.90
   6 -42   2   40.40    4.30
   6 -43  -2   30.10    3.60
   5 -43  -2   13.10    2.60
   4 -43  -2   54.29    4.40
  -4 -43   2   57.79    5.80
   4  43  -2   64.29    3.10
   4  43  -2   59.29    3.00
   3 -43  -2   63.59    4.60
  -3 -43   2   72.29    6.70
   3  43  -2   67.09    3.60
   3  43  -2   71.89    3.60
   2 -43  -2   15.60    2.20
   2  43  -2   14.90    1.80
  -2  43   2   15.30    2.10
   2  43  -2   13.30    1.50
  -1 -43   2   24.80    2.40
   1 -43  -2   25.90    2.60
  -1  43   2   25.30    2.40
   1  43  -2   25.10    2.40
   0 -43  -2    6.10    2.20
   0 -43   2    9.90    1.70
   0  43   2    8.70    1.30
   0  43  -2    9.60    1.60
   0  43   2    8.30    0.90
  -1 -43  -2   30.90    4.10
   1 -43   2   34.80    3.00
   2 -43   2   64.29    4.40
  -2 -43  -2   61.59    6.30
   3 -43   2   17.30    2.60
   4 -43   2   44.00    4.00
   5 -43   2   56.19    4.70
   6 -43   2   12.60    2.70
   6 -44  -2    9.60    2.50
   5 -44  -2    7.80    2.20
   4 -44  -2    4.70    1.90
   4  44  -2    8.40    1.00
   4  44  -2    6.50    0.90
   3 -44  -2    5.30    1.70
  -3 -44   2    3.70    1.60
   3  44  -2    6.20    1.10
   3  44  -2    4.10    1.00
   2 -44  -2   55.49    4.00
  -2  44   2   59.19    3.80
   2  44  -2   58.09    3.20
   2  44  -2   49.60    3.20
   1 -44  -2   40.60    3.30
  -1 -44   2   41.90    3.20
  -1  44   2   44.90    3.10
   1  44  -2   48.50    3.10
   0 -44  -2  317.27   30.10
   0 -44   2  341.87   16.50
   0  44   2  365.56   14.40
   0  44  -2  365.86   15.40
   0  44   2  379.76   14.90
  -1 -44  -2   32.60    4.30
   1 -44   2   39.10    3.10
   2 -44   2   13.30    2.20
   3 -44   2   22.40    2.80
   4 -44   2   18.70    2.90
   5 -44   2   24.50    3.50
   6 -45  -2   61.39    5.20
   5 -45  -2    3.00    1.90
   4 -45  -2   12.70    2.50
   4  45  -2   15.40    1.30
   4  45  -2   15.80    1.30
   3 -45  -2   47.60    3.90
   3  45  -2   49.70    2.90
   3  45  -2   47.60    2.80
   2 -45  -2   14.80    2.30
   2  45  -2   16.20    1.70
   2  45  -2   19.10    1.90
  -2  45   2   14.60    2.10
  -1 -45   2   41.70    3.30
   1  45  -2   50.99    3.30
  -1  45   2   47.40    3.20
   0 -45   2   31.50    3.00
   0 -45  -2   34.20    4.70
   0  45   2   34.40    2.30
   0  45   2   33.00    1.90
   0  45  -2   30.10    2.90
  -1 -45  -2    6.10    2.20
   1 -45   2    9.30    1.90
   2 -45   2   79.69    5.10
   3 -45   2   31.70    3.40
   4 -45   2   32.80    3.70
   5 -45   2   75.19    5.70
   5 -46  -2   17.80    2.90
   4 -46  -2   73.19    5.40
   3 -46  -2    5.30    1.80
   3  46  -2    7.70    1.20
   3  46  -2    6.80    1.30
   2 -46  -2   14.20    2.20
   2  46  -2    8.20    1.50
  -2  46   2   11.20    1.90
  -1 -46   2   51.99    3.60
   1  46  -2   54.79    3.50
  -1  46   2   53.19    3.50
   0 -46   2  107.79    6.10
   0 -46  -2   91.89   10.40
   0  46   2  115.29    5.20
   0  46   2  112.19    4.80
   0  46  -2  107.09    5.80
   1 -46   2    5.00    1.60
   2 -46   2   45.10    3.80
   3 -46   2    1.40    1.60
   4 -46   2    6.40    1.90
   5 -46   2   51.79    4.70
   5 -47  -2   18.00    3.00
   4 -47  -2    8.80    2.30
   3 -47  -2   20.00    3.00
   3  47  -2   24.00    2.10
   3  47  -2   27.90    1.90
   2 -47  -2   15.50    2.40
   2  47  -2   15.70    1.90
  -2  47   2   12.30    2.00
  -1 -47   2   43.80    3.50
  -1  47   2   50.49    3.50
   1  47  -2   52.49    3.40
   0 -47   2   -0.50    1.30
   0  47   2    2.40    0.70
   0  47   2    4.40    1.10
   0  47  -2    3.60    1.40
   1 -47   2   63.19    4.40
   2 -47   2   51.39    4.40
   3 -47   2    5.50    1.90
   4 -47   2    6.70    2.20
   5 -48  -2    3.20    1.90
   4 -48  -2   34.50    3.90
   3 -48  -2    2.00    1.70
   3  48  -2    2.50    0.90
   2 -48  -2   25.60    3.00
   2  48  -2   25.10    2.40
  -2  48   2   26.20    2.80
  -1 -48   2   34.30    3.00
   1  48  -2   35.70    3.10
  -1  48   2   34.20    2.90
   0 -48   2    8.90    1.90
   0  48   2   11.00    1.40
   0  48  -2    9.50    1.90
   0  48   2    9.70    1.10
   1 -48   2    2.90    1.60
   2 -48   2   53.89    4.20
   3 -48   2   12.20    2.50
   4 -48   2    7.60    2.30
   4 -49  -2   14.90    2.60
   3 -49  -2   20.90    3.10
   3  49  -2   22.30    1.80
   3  49  -2   18.90    1.90
   2 -49  -2   58.59    4.60
  -2  49   2   63.09    4.30
   2  49  -2   66.29    3.90
   1  49  -2   53.09    3.70
  -1  49   2   47.70    3.40
   0 -49   2   90.49    5.80
   0  49   2   99.49    4.80
   0  49  -2  102.29    5.70
   0  49   2   98.19    4.50
   1 -49   2   47.30    3.90
   2 -49   2   16.60    2.60
   3 -49   2   39.30    4.10
   4 -50  -2   15.50    2.80
   3 -50  -2    3.80    1.80
   3  50  -2    7.10    1.20
   3  50  -2    7.70    1.20
   2 -50  -2    2.30    1.60
  -2  50   2    0.20    1.50
   2  50  -2    1.60    1.00
   2  50  -2    3.80    1.40
  -1  50   2  173.88    8.40
   1  50  -2  179.58    8.60
   0 -50   2   36.70    3.50
   0  50   2   40.00    2.60
   0  50  -2   46.60    3.90
   0  50   2   41.40    2.30
   1 -50   2   96.69    6.30
   3 -50   2   21.40    3.00
   3 -51  -2   27.90    3.50
   3  51  -2   28.70    2.00
   3  51  -2   30.30    2.30
   2  51  -2   13.90    1.90
   2  51  -2   11.80    1.60
  -2  51   2   14.30    2.30
  -1  51   2   90.49    5.10
   1  51  -2   96.49    5.40
   0 -51   2    6.70    1.90
   0  51   2    6.20    1.00
   0  51   2    6.20    1.20
   0  51   2    5.20    1.00
   0  51  -2    8.70    2.00
   1 -51   2    9.60    2.10
   2 -51   2   87.99    5.80
  -2  52   2   44.90    3.80
   2  52  -2   42.60    2.80
  -1  52   2    7.40    1.70
   1  52  -2    8.70    1.80
   0 -52   2   27.40    3.10
   0  52   2   29.50    2.20
   0  52  -2   31.20    3.10
   1 -52   2   31.00    3.50
 -11   0   3   -0.40    1.80
 -10   0   3  209.18   11.20
  -9   0   3   54.99    4.00
   9   0  -3   40.50    3.00
   9   0  -3   32.40    2.70
   8   0  -3    7.30    1.30
  -8   0   3   10.50    2.00
   8   0  -3    7.50    1.50
   7   0  -3    7.80    1.70
   7   0  -3    7.90    1.30
   7   0  -3   11.70    1.70
  -7   0   3    8.40    1.60
  -7   0   3    7.40    1.50
  -6   0   3  656.13   29.60
   6   0  -3  657.33   35.40
   6   0  -3  666.33   28.90
   6   0  -3  631.54   35.20
   5   0  -3  236.28   10.60
   5   0  -3  216.28   12.70
   5   0  -3  228.48   12.60
  -5   0   3  195.28   19.40
   5   0  -3  242.38   12.70
  -5   0   3  233.68   12.70
  -5   0   3  223.58   10.60
  -4   0   3  856.91   46.30
  -4   0   3  871.11   38.80
   4   0  -3  954.50   46.50
   4   0  -3  894.31   47.90
  -3   0   3 2754.82  143.19
   3   0  -3 2721.83  148.59
   3   0  -3 2912.11  143.19
   3   0  -3 2842.12  119.79
   2   0  -3  839.82   41.70
  -2   0   3  778.92   41.60
   1   0  -3 1560.74   76.19
   1   0  -3 1452.85   79.19
  -1   0   3 1468.15   76.19
   0   0   3 6230.08  331.77
   0   0  -3 6246.57  319.37
   0   0   3 6302.07  319.57
  -1   0  -3 1319.57   56.49
  -1   0  -3 1463.65  106.89
   1   0   3 1284.07   70.09
  -1   0  -3 1284.97   67.49
   1   0   3 1281.07   67.49
   2   0   3 2428.76  129.59
   2   0   3 2447.66  134.59
  -2   0  -3 2696.53  204.98
  -2   0  -3 2630.24  108.59
   3   0   3  300.97   14.30
   3   0   3  292.57   16.20
  -3   0  -3  318.47   13.70
  -3   0  -3  329.67   25.80
   4   0   3  141.19    8.50
  -4   0  -3  151.88    7.40
  -4   0  -3  165.48   13.80
   4   0   3  173.58    6.90
   5   0   3  507.55   20.20
  -5   0  -3  474.45   21.80
  -6   0  -3   10.80    1.70
   6   0   3   13.10    1.60
   7   0   3    7.70    1.40
  -7   0  -3    6.20    1.50
  -7   0  -3    7.30    1.60
  -8   0  -3   16.40    2.40
  -8   0  -3   13.30    2.30
  -9   0  -3  159.88    8.80
 -10   0  -3  101.09    6.50
 -11  -1   3   16.90    3.00
 -11   1   3   13.30    2.90
 -10  -1   3   44.70    4.00
 -10   1   3   44.00    4.40
   9  -1  -3  102.09    6.20
   9  -1  -3   95.19    6.30
  -9  -1   3   90.09    6.00
  -9   1   3  113.39    6.30
   8  -1  -3   35.30    2.90
  -8  -1   3   38.70    3.30
   8  -1  -3   36.00    3.20
   8   1  -3   37.50    3.00
   8   1  -3   38.40    2.80
  -8   1   3   39.80    3.20
  -7  -1   3  380.66   18.30
  -7  -1   3  393.26   18.00
   7  -1  -3  381.76   21.70
   7  -1  -3  389.76   21.50
   7  -1  -3  398.46   18.00
   7   1  -3  399.36   21.60
  -7   1   3  389.46   18.30
   7   1  -3  390.46   21.40
   6  -1  -3   90.59    5.90
  -6  -1   3   90.59    5.00
   6  -1  -3   95.99    5.10
   6  -1  -3   89.89    5.70
   6   1  -3   93.29    5.10
   6   1  -3   90.69    5.60
   6   1  -3   88.19    5.70
  -6   1   3   88.49    5.00
  -5  -1   3  422.96   22.70
  -5  -1   3  355.16   35.20
   5  -1  -3  433.96   23.10
   5  -1  -3  434.96   23.30
  -5  -1   3  414.36   19.40
   5  -1  -3  461.15   22.90
   5  -1  -3  454.15   19.10
  -5   1   3  413.46   19.30
   5   1  -3  459.65   19.00
  -5   1   3  419.86   22.70
  -5   1   3  425.86   19.00
  -5   1   3  360.76   35.30
   5   1  -3  444.56   22.70
   5   1  -3  430.56   23.20
   5   1  -3  428.66   23.10
  -4  -1   3  926.81   48.20
   4  -1  -3 1018.60   48.30
   4  -1  -3  918.71   49.80
   4  -1  -3  948.11   49.70
  -4   1   3  927.91   48.20
   4   1  -3  899.61   49.60
  -4   1   3  783.02   75.49
  -4   1   3  979.10   40.40
   4   1  -3  991.00   48.20
   4   1  -3  914.71   49.70
   3  -1  -3  354.96   15.70
   3  -1  -3  351.46   18.80
  -3  -1   3  345.17   18.80
  -3   1   3  335.27   18.80
   3   1  -3  383.56   19.50
   3   1  -3  364.06   15.70
   3   1  -3  349.87   18.80
   2  -1  -3  857.51   43.90
  -2  -1   3  848.92   43.90
  -2  -1   3  833.12   45.50
   2   1  -3  895.61   43.90
  -2   1   3  830.22   43.90
  -1  -1   3 2972.00  156.68
   1  -1  -3 2991.40  162.78
  -1  -1   3 3197.58  163.38
   1  -1  -3 3224.68  157.28
   1   1  -3 3092.29  157.18
  -1   1   3 2961.20  156.88
   0  -1   3  639.14   32.20
   0  -1   3  617.24   33.40
   0  -1  -3  615.94   33.40
   0  -1  -3  622.04   32.10
   0   1   3  631.34   32.20
   0   1  -3  614.54   33.50
   0   1  -3  657.13   32.10
   1  -1   3  484.25   27.00
  -1  -1  -3  507.75   26.00
  -1  -1  -3  574.44   41.00
  -1  -1  -3  495.95   21.70
   1  -1   3  480.15   26.00
   1   1   3  486.65   26.00
  -1   1  -3  492.45   21.80
  -1   1  -3  509.85   26.00
  -1   1  -3  578.34   41.00
  -1   1  -3  462.65   27.10
  -2  -1  -3  635.44   48.30
   2  -1   3  585.24   30.60
   2  -1   3  564.74   31.70
  -2  -1  -3  592.54   25.70
  -2  -1  -3  595.74   30.70
  -2   1  -3  618.34   48.40
   2   1   3  580.14   30.50
  -2   1  -3  597.64   25.70
   3  -1   3  455.45   21.80
   3  -1   3  473.95   24.80
  -3  -1  -3  495.25   21.00
   3  -1   3  462.75   25.60
  -3  -1  -3  516.45   39.40
   3   1   3  457.35   21.80
   3   1   3  465.35   24.80
  -3   1  -3  492.95   21.00
  -3   1  -3  508.45   39.40
   4  -1   3   66.39    4.10
  -4  -1  -3   71.99    6.80
   4  -1   3   72.59    3.50
  -4  -1  -3   65.89    3.70
   4  -1   3   71.09    3.70
  -4   1  -3   74.69    6.90
   4   1   3   71.69    3.40
  -4   1  -3   68.69    3.70
   4   1   3   62.59    4.10
  -5  -1  -3  130.69   12.30
   5  -1   3  132.59    6.00
  -5  -1  -3  131.29    6.50
   5   1   3  130.09    6.00
  -5   1  -3  126.59    6.50
   6  -1   3   22.60    2.20
  -6  -1  -3   20.00    2.20
  -6   1  -3   21.40    2.30
   6   1   3   20.40    1.90
  -7  -1  -3  104.09    5.50
   7  -1   3   96.59    5.10
  -7  -1  -3   90.59    5.40
  -7   1  -3   93.59    5.50
   7   1   3   91.69    5.00
  -8  -1  -3   10.10    2.00
  -8  -1  -3   13.50    2.10
   8   1   3   13.30    1.90
  -8   1  -3    8.10    1.90
  -8   1  -3    8.10    1.90
  -9  -1  -3   14.90    2.40
  -9   1  -3   12.30    2.30
 -10  -1  -3   32.40    3.70
 -10   1  -3   35.60    3.90
 -11  -2   3   30.30    3.70
 -11   2   3   21.10    3.50
 -10  -2   3   25.70    3.40
 -10   2   3   31.40    3.60
   9  -2  -3   15.00    1.80
  -9  -2   3   15.60    2.50
   9  -2  -3   13.10    1.90
  -9   2   3   13.80    2.40
  -8  -2   3   56.59    4.00
   8  -2  -3   53.09    3.90
   8  -2  -3   50.79    4.10
   8   2  -3   55.69    3.60
  -8   2   3   56.19    4.10
   8   2  -3   54.69    3.70
  -7  -2   3  214.68   11.30
   7  -2  -3  234.48   13.40
   7  -2  -3  241.38   11.40
  -7  -2   3  230.38   11.20
   7  -2  -3  233.58   13.20
  -7   2   3  227.28   11.30
   7   2  -3  228.78   13.10
   7   2  -3  237.78   13.00
  -6  -2   3  119.99    6.40
   6  -2  -3  128.09    6.50
   6  -2  -3  122.09    7.40
   6  -2  -3  114.59    7.50
  -6   2   3  120.69    6.30
   6   2  -3  128.19    6.40
   6   2  -3  131.79    7.40
   6   2  -3  119.29    7.20
  -5  -2   3  404.76   21.00
   5  -2  -3  405.46   17.70
  -5  -2   3  394.56   17.60
   5  -2  -3  397.26   21.40
   5  -2  -3  422.26   21.20
  -5   2   3  340.77   32.70
   5   2  -3  385.16   21.30
  -5   2   3  380.06   17.60
   5   2  -3  378.06   17.50
  -5   2   3  387.96   17.90
   5   2  -3  418.56   21.10
   5   2  -3  394.36   21.40
  -5   2   3  369.76   21.00
  -4  -2   3  381.26   21.00
   4  -2  -3  389.86   17.60
   4  -2  -3  404.36   21.10
   4  -2  -3  403.56   21.50
  -4   2   3  401.36   21.10
   4   2  -3  406.66   21.40
  -4   2   3  394.76   17.60
   4   2  -3  426.46   21.10
  -4   2   3  325.57   32.70
   4   2  -3  413.46   21.50
   3  -2  -3  471.05   23.80
  -3  -2   3  448.76   23.70
   3  -2  -3  460.45   19.80
   3   2  -3  459.05   24.40
   3   2  -3  478.55   23.70
  -3   2   3  390.46   37.00
  -3   2   3  442.86   23.70
  -2  -2   3 1924.01  109.09
   2  -2  -3 2234.28  109.29
  -2  -2   3 2169.28  113.39
   2   2  -3 2277.47  109.19
  -2   2   3 2102.69  109.19
  -1  -2   3 2368.46  124.49
   1  -2  -3 2592.74  125.09
   1   2  -3 2387.96  125.09
  -1   2   3 2436.26  124.49
   0  -2   3  150.28   11.00
   0  -2  -3  137.69    7.40
   0  -2   3  129.19    7.10
   0  -2  -3  133.39    7.00
   0  -2   3  125.69    7.40
   0   2  -3  126.99    7.40
   0   2  -3  135.09    7.10
   0   2   3  124.39    7.10
  -1  -2  -3  795.32   57.49
   1  -2   3  673.53   36.50
   1  -2   3  656.23   38.00
  -1  -2  -3  734.83   36.50
  -1   2  -3  783.12   57.59
  -1   2  -3  722.53   36.60
   1   2   3  689.73   36.50
  -1   2  -3  698.03   38.10
  -1   2  -3  680.13   30.60
  -2  -2  -3 1543.55   75.69
   2  -2   3 1419.06   75.59
   2  -2   3 1407.26   78.59
  -2  -2  -3 1547.65  119.29
  -2  -2  -3 1530.05   63.29
   2   2   3 1426.46   75.49
  -2   2  -3 1578.94  119.39
  -2   2  -3 1494.75   63.39
   2   2   3 1403.46   65.59
   3  -2   3  417.06   19.90
   3  -2   3  438.36   22.70
   3  -2   3  419.46   23.50
  -3  -2  -3  439.96   19.10
  -3  -2  -3  454.25   36.00
   3   2   3  437.96   20.00
   3   2   3  429.36   22.60
   3   2   3  458.15   17.70
  -3   2  -3  462.05   36.10
  -3   2  -3  430.46   19.20
   4  -2   3   49.10    3.10
  -4  -2  -3   47.90    5.00
   4  -2   3   49.10    2.60
  -4  -2  -3   46.20    2.70
   4  -2   3   49.50    3.00
   4  -2   3   40.00    2.70
  -4   2  -3   43.60    2.80
   4   2   3   50.19    2.60
  -4   2  -3   54.09    5.20
  -5  -2  -3    3.10    0.90
   5  -2   3    5.60    1.10
  -5  -2  -3    4.60    1.70
   5   2   3    5.40    0.70
   5   2   3    5.80    1.00
  -5   2  -3    4.40    1.10
   6  -2   3  325.87   14.30
  -6  -2  -3  346.27   15.50
  -6   2  -3  340.77   15.60
   6   2   3  335.77   14.30
  -7  -2  -3   38.80    3.00
  -7  -2  -3   35.50    2.90
   7   2   3   34.10    2.70
  -7   2  -3   40.00    3.10
  -8  -2  -3   42.00    3.40
   8   2   3   37.80    3.00
  -8   2  -3   41.00    3.50
  -8   2  -3   38.70    3.40
  -9  -2  -3    3.10    1.70
  -9   2  -3    3.20    1.70
 -10  -2  -3   10.80    2.40
 -10   2  -3   12.60    2.70
 -11  -3   3    1.70    2.00
 -11   3   3    4.20    2.30
 -10  -3   3  198.78   10.50
 -10   3   3  195.18   10.60
  -9  -3   3  212.98   11.00
   9  -3  -3  217.38   12.50
   9  -3  -3  213.08   12.70
  -9   3   3  221.48   11.20
   8  -3  -3   72.29    5.50
   8  -3  -3   79.49    5.30
  -8  -3   3   82.59    5.10
   8   3  -3   81.39    4.80
  -8   3   3   81.49    5.20
   8   3  -3   81.09    4.90
   7  -3  -3   70.89    4.90
   7  -3  -3   65.89    4.30
  -7  -3   3   72.39    4.30
  -7  -3   3   62.39    4.20
   7  -3  -3   61.49    4.50
  -7   3   3   71.99    4.20
   7   3  -3   68.59    4.30
   7   3  -3   68.99    4.40
   6  -3  -3  503.65   21.80
  -6  -3   3  477.65   21.70
   6  -3  -3  479.25   26.60
   6  -3  -3  462.75   26.40
  -6  -3   3  459.55   22.20
   6   3  -3  494.65   26.30
   6   3  -3  489.05   21.70
   6   3  -3  498.75   26.20
  -6   3   3  482.75   22.10
   5  -3  -3  502.25   21.40
  -5  -3   3  453.55   25.40
   5  -3  -3  483.35   26.10
   5  -3  -3  507.55   25.70
   5  -3  -3  488.95   26.30
  -5  -3   3  476.05   21.30
  -5   3   3  463.25   21.70
  -5   3   3  470.35   21.40
   5   3  -3  471.85   21.20
   5   3  -3  478.85   26.00
   5   3  -3  503.65   25.50
  -5   3   3  489.75   25.60
   5   3  -3  486.75   25.90
  -5   3   3  426.46   39.80
  -4  -3   3  210.28   11.90
   4  -3  -3  234.78   12.10
   4  -3  -3  230.38   10.10
  -4   3   3  207.18   11.90
  -4   3   3  188.08   18.40
   4   3  -3  212.58    9.90
  -4   3   3  211.88   10.00
   4   3  -3  222.28   12.00
   4   3  -3  219.88   11.90
   4   3  -3  212.18   11.90
   3  -3  -3  535.65   26.30
  -3  -3   3  486.85   26.10
  -3  -3   3  464.35   27.00
   3   3  -3  521.35   26.20
  -3   3   3  497.75   26.20
  -2  -3   3 3863.41  193.38
   2  -3  -3 3795.82  185.98
  -2  -3   3 3527.55  185.78
  -2   3   3 3465.35  185.88
   2   3  -3 3614.84  186.48
   1  -3  -3 1786.12   89.09
  -1  -3   3 1827.12   92.59
  -1  -3   3 1683.93   88.99
  -1   3   3 1710.23   89.09
   1   3  -3 1721.03   88.99
   0  -3  -3 1778.12   95.49
   0  -3   3 2128.89  165.58
   0  -3   3 1774.82   95.49
   0  -3   3 2024.20   99.39
   0   3   3 1754.12   95.49
   0   3  -3 1897.71   95.89
   1  -3   3  224.38   11.70
   1  -3   3  198.58   12.20
  -1  -3  -3  228.38   11.60
  -1  -3  -3  225.68   18.30
  -1   3  -3  227.98   11.70
  -1   3  -3  245.18   18.40
   1   3   3  218.68   11.60
  -2  -3  -3  272.17   11.30
  -2  -3  -3  269.37   21.10
   2  -3   3  242.08   14.00
  -2  -3  -3  259.27   13.40
   2  -3   3  251.67   13.40
   2   3   3  241.98   13.30
  -2   3  -3  252.07   11.30
  -2   3  -3  282.07   21.30
   2   3   3  241.38   11.90
   3  -3   3   59.29    3.20
  -3  -3  -3   59.09    5.50
  -3  -3  -3   63.59    3.00
   3  -3   3   55.09    3.50
   3  -3   3   51.49    3.40
   3  -3   3   55.09    3.00
  -3   3  -3   47.60    3.00
   3   3   3   66.79    2.80
  -3   3  -3   57.89    5.60
   3   3   3   63.39    3.40
   3   3   3   54.49    3.30
   4  -3   3   86.69    5.20
  -4  -3  -3   93.69    8.20
   4  -3   3   84.09    5.10
  -4  -3  -3   87.09    4.40
  -4   3  -3   86.59    4.50
   4   3   3   89.09    3.90
  -4   3  -3   91.69    8.30
   4   3   3   84.39    4.10
  -5  -3  -3  187.18    9.00
   5  -3   3  191.88   10.60
   5  -3   3  195.18    8.50
  -5  -3  -3  188.88   16.70
   5   3   3  192.58    8.30
   5   3   3  190.88    8.00
  -5   3  -3  187.48    9.10
  -6  -3  -3  131.09    6.60
   6  -3   3  127.99    6.20
  -6   3  -3  123.49    6.70
   6   3   3  133.09    6.10
  -7  -3  -3   19.60    2.30
  -7  -3  -3   17.70    2.20
   7   3   3   21.50    2.10
  -7   3  -3   20.10    2.50
  -8  -3  -3   13.20    2.10
  -8   3  -3   17.30    2.50
  -8   3  -3    9.20    2.00
   8   3   3   11.50    1.80
  -9  -3  -3   26.40    3.00
  -9   3  -3   24.80    3.20
  -9   3  -3   27.30    3.30
   9   3   3   28.60    2.90
 -10  -3  -3   68.49    5.30
 -10   3  -3   81.79    5.70
 -11  -4   3   19.40    3.10
 -11   4   3   16.80    3.00
 -10  -4   3   97.19    6.20
 -10   4   3   90.59    6.30
   9  -4  -3    1.70    1.10
  -9  -4   3    1.50    1.30
   9  -4  -3    1.10    1.00
  -9   4   3    1.50    1.40
  -8  -4   3  171.78    8.90
   8  -4  -3  172.08   10.60
   8  -4  -3  163.58   10.20
  -8   4   3  187.38    9.30
   7  -4  -3   16.40    2.10
   7  -4  -3   14.40    2.10
  -7  -4   3   17.70    2.20
   7  -4  -3   16.20    2.30
   7   4  -3   18.20    1.70
  -7   4   3   16.90    2.30
   7   4  -3   17.80    1.60
   6  -4  -3  318.37   18.40
   6  -4  -3  346.67   15.30
  -6  -4   3  315.07   15.40
  -6  -4   3  357.16   15.10
   6  -4  -3  324.57   18.20
  -6   4   3  315.57   15.20
  -6   4   3  286.67   15.00
   6   4  -3  347.17   15.10
   6   4  -3  326.57   17.80
   6   4  -3  332.77   17.90
   5  -4  -3   78.99    5.20
  -5  -4   3   70.29    5.00
[truncated: 871,512 more chars]
